# Supplementary material for: [N′-(5-Chloro-2-oxidobenzyl­idene-κO)-3-hydr­oxy-2-naphthohydrazidato-κ2 N′,O 2]diphenyl­tin(IV)
Source: Acta Crystallogr Sect E Struct Rep Online. 2009 Nov 28;65(Pt 12):m1689. doi: 10.1107/S1600536809050107 (PMC2971880; doi:10.1107/S1600536809050107)
Supplement: Supplementary file 1 [file e-65-m1689-sup1.cif]

##############################################################################
###                                                                        ###
###        Electronic paper (Acta Crystallographica Section E)             ###
###                                                                        ###
##############################################################################
#                                                                            #
# This CIF contains the data in a paper accepted for publication in Acta     #
# Crystallographica Section E. It conforms to the requirements of Notes      #
# for Authors for Section E, and has been peer reviewed under the auspices   #
# of the IUCr Commission on Journals.                                        #
#                                                                            #
# Full details of the Crystallographic Information File format               #
# are given in the paper "The Crystallographic Information File (CIF):       #
# a New Standard Archive File for Crystallography" by S. R. Hall, F. H.      #
# Allen and I. D. Brown [Acta Cryst. (1991), A47, 655-685].                  #
#                                                                            #
# The current version of the core CIF dictionary is obtainable from          #
# ftp://ftp.iucr.org/pub/cif_core.dic. The current version number is 2.4.    #
#                                                                            #
# Software is freely available for graphical display of the structure(s) in  #
# this CIF.  For information consult the CIF home page http://www.iucr.org/  #
# cif/home.html                                                              #
#                                                                            #
# This file may be used for bona fide research purposes within the           #
# scientific community so long as proper attribution is given to the journal # 
# article from which it was obtained.                                        #
#                                                                            #
##############################################################################
                                             
data_global
_audit_creation_method     SHELXL-97
_journal_date_recd_electronic     2009-11-20
_journal_date_accepted     2009-11-21
_journal_name_full     'Acta Crystallographica, Section E'
_journal_year     2009
_journal_volume     65
_journal_issue     12
_journal_page_first     m1689
_journal_page_last     m1689
_journal_paper_category     QM
_journal_coeditor_code     XU2687
_publ_contact_author
;
     Dr. Seik Weng Ng
     Department of Chemistry
     University of Malaya
     50603 Kuala Lumpur
     Malaysia
;
_publ_contact_author_email     seikweng@um.edu.my
_publ_contact_author_fax     '03 7967 4193'
_publ_contact_author_phone     '03 7967 6778'
_publ_section_title
;\
[<i>N</i>'-(5-Chloro-2-oxidobenzylidene-\k<i>O</i>)-3-hydroxy-2-\
naphthohydrazidato-\k^2^<i>N</i>',<i>O</i>^2^]diphenyltin(IV)
;
loop_
    _publ_author_name
    _publ_author_address
    'Lee, See Mun'
;
     Department of Chemistry
     University of Malaya
     50603 Kuala Lumpur
     Malaysia
;
    'Lo, Kong Mun'
;
     Department of Chemistry
     University of Malaya
     50603 Kuala Lumpur
     Malaysia
;
    'Ali, Hapipah Mohd'
;
     Department of Chemistry
     University of Malaya
     50603 Kuala Lumpur
     Malaysia
;
    'Ng, Seik Weng'
;
     Department of Chemistry
     University of Malaya
     50603 Kuala Lumpur
     Malaysia
;
_publ_section_synopsis     .
data_I
_audit_creation_method     SHELXL-97
_chemical_name_systematic
;
[<i>N</i>'-(5-Chloro-2-oxidobenzylidene-\k<i>O</i>)-3-hydroxy-2-
naphthohydrazidato-\k^2^<i>N</i>',<i>O</i>^2^]diphenyltin(IV)
;
_chemical_name_common     ?
_chemical_formula_moiety     'C30 H21 Cl N2 O3 Sn'
_chemical_formula_sum     'C30 H21 Cl N2 O3 Sn'
_chemical_formula_iupac     '[Sn (C6 H5)2 (C18 H11 Cl N2 O3)]'
_chemical_formula_weight     611.63
_chemical_melting_point     ?
_symmetry_cell_setting     Triclinic
_symmetry_space_group_name_H-M     'P -1'
_symmetry_space_group_name_Hall     '-P 1'
loop_
    _symmetry_equiv_pos_as_xyz
    'x, y, z'
    '-x, -y, -z'
_cell_length_a     10.5690(4)
_cell_length_b     10.9788(4)
_cell_length_c     11.8319(4)
_cell_angle_alpha     68.381(2)
_cell_angle_beta     82.450(2)
_cell_angle_gamma     82.672(2)
_cell_volume     1260.60(8)
_cell_formula_units_Z     2
_cell_measurement_reflns_used     2361
_cell_measurement_theta_min     2.5
_cell_measurement_theta_max     26.8
_cell_measurement_temperature     140(2)
_exptl_crystal_description     Block
_exptl_crystal_colour     Yellow
_exptl_crystal_size_max     0.30
_exptl_crystal_size_mid     0.25
_exptl_crystal_size_min     0.20
_exptl_crystal_density_diffrn     1.611
_exptl_crystal_density_meas     ?
_exptl_crystal_density_method     'not measured'
_exptl_crystal_F_000     612
_exptl_absorpt_coefficient_mu     1.155
_exptl_absorpt_correction_type     Multi-scan
_exptl_absorpt_process_details     '(SADABS; Sheldrick, 1996)'
_exptl_absorpt_correction_T_min     0.798
_exptl_absorpt_correction_T_max     1.000
_diffrn_ambient_temperature     140(2)
_diffrn_radiation_type     MoK\a
_diffrn_radiation_wavelength     0.71073
_diffrn_radiation_source     'fine-focus sealed tube'
_diffrn_radiation_monochromator     graphite
_diffrn_measurement_device_type     'Bruker SMART APEX diffractometer'
_diffrn_measurement_method     '\w scans'
_diffrn_detector_area_resol_mean     ?
_diffrn_reflns_number     6070
_diffrn_reflns_av_R_equivalents     0.0264
_diffrn_reflns_av_sigmaI/netI     0.0552
_diffrn_reflns_theta_min     1.86
_diffrn_reflns_theta_max     24.99
_diffrn_reflns_theta_full     24.99
_diffrn_measured_fraction_theta_max     0.966
_diffrn_measured_fraction_theta_full     0.966
_diffrn_reflns_limit_h_min     -9
_diffrn_reflns_limit_h_max     12
_diffrn_reflns_limit_k_min     -12
_diffrn_reflns_limit_k_max     13
_diffrn_reflns_limit_l_min     -14
_diffrn_reflns_limit_l_max     14
_diffrn_standards_number     0
_diffrn_standards_interval_count     0
_diffrn_standards_interval_time     0
_diffrn_standards_decay_%     0
_reflns_number_total     4280
_reflns_number_gt     3563
_reflns_threshold_expression     I>2\s(I)
_refine_ls_structure_factor_coef     Fsqd
_refine_ls_matrix_type     full
_refine_ls_R_factor_all     0.0556
_refine_ls_R_factor_gt     0.0425
_refine_ls_wR_factor_gt     0.1146
_refine_ls_wR_factor_ref     0.1255
_refine_ls_goodness_of_fit_ref     1.045
_refine_ls_restrained_S_all     1.045
_refine_ls_number_reflns     4280
_refine_ls_number_parameters     338
_refine_ls_number_restraints     1
_refine_ls_hydrogen_treatment     mixed
_refine_ls_weighting_scheme     calc
_refine_ls_weighting_details
         'calc w=1/[\s^2^(Fo^2^)+(0.0736P)^2^+1.6275P] where P=(Fo^2^+2Fc^2^)/3'
_atom_sites_solution_hydrogens     geom
_atom_sites_solution_primary     direct
_atom_sites_solution_secondary     difmap
_refine_ls_shift/su_max     0.001
_refine_ls_shift/su_mean     0.001
_refine_diff_density_max     1.389
_refine_diff_density_min     -0.701
_refine_ls_extinction_method     none
_refine_ls_extinction_coef     ?
loop_
    _atom_type_symbol
    _atom_type_description
    _atom_type_scat_dispersion_real
    _atom_type_scat_dispersion_imag
    _atom_type_scat_source
    'C' 'C' 0.0033 0.0016
                         'International Tables Vol C Tables 4.2.6.8 and 6.1.1.4'
    'H' 'H' 0.0000 0.0000
                         'International Tables Vol C Tables 4.2.6.8 and 6.1.1.4'
    'N' 'N' 0.0061 0.0033
                         'International Tables Vol C Tables 4.2.6.8 and 6.1.1.4'
    'O' 'O' 0.0106 0.0060
                         'International Tables Vol C Tables 4.2.6.8 and 6.1.1.4'
    'Cl' 'Cl' 0.1484 0.1585
                         'International Tables Vol C Tables 4.2.6.8 and 6.1.1.4'
    'Sn' 'Sn' -0.6537 1.4246
                         'International Tables Vol C Tables 4.2.6.8 and 6.1.1.4'
_computing_data_collection     'APEX2 (Bruker, 2008)'
_computing_cell_refinement     'SAINT (Bruker, 2008)'
_computing_data_reduction     'SAINT (Bruker, 2008)'
_computing_structure_solution     'SHELXS97 (Sheldrick, 2008)'
_computing_structure_refinement     'SHELXL97 (Sheldrick, 2008)'
_computing_molecular_graphics     'X-SEED (Barbour, 2001)'
_computing_publication_material     'publCIF (Westrip, 2009)'
loop_
    _atom_site_type_symbol
    _atom_site_label
    _atom_site_fract_x
    _atom_site_fract_y
    _atom_site_fract_z
    _atom_site_U_iso_or_equiv
    _atom_site_adp_type
    _atom_site_calc_flag
    _atom_site_refinement_flags
    _atom_site_occupancy
    _atom_site_disorder_assembly
    _atom_site_disorder_group
    Sn Sn1 0.70294(4) 0.27373(3) 0.41404(3) 0.02376(15) Uani d . 1 . .
    Cl Cl1 0.26756(16) 0.83455(15) 0.05708(14) 0.0421(4) Uani d . 1 . .
    O O1 0.5939(4) 0.3459(4) 0.2678(4) 0.0301(9) Uani d . 1 . .
    O O2 0.8166(3) 0.2790(4) 0.5498(3) 0.0260(8) Uani d . 1 . .
    O O3 0.8095(4) 0.6332(4) 0.6156(4) 0.0342(9) Uani d D 1 . .
    H H3 0.785(6) 0.626(6) 0.554(4) 0.036(18) Uiso d D 1 . .
    N N1 0.6825(4) 0.4749(4) 0.4076(4) 0.0227(9) Uani d . 1 . .
    N N2 0.7518(4) 0.5023(4) 0.4861(4) 0.0243(10) Uani d . 1 . .
    C C1 0.8655(5) 0.1998(5) 0.3241(5) 0.0239(11) Uani d . 1 . .
    C C2 0.9726(5) 0.1487(5) 0.3839(5) 0.0280(12) Uani d . 1 . .
    H H2 0.9745 0.1478 0.4642 0.034 Uiso calc R 1 . .
    C C3 1.0794(6) 0.0977(6) 0.3278(5) 0.0376(15) Uani d . 1 . .
    H H3A 1.1540 0.0622 0.3698 0.045 Uiso calc R 1 . .
    C C4 1.0764(6) 0.0992(6) 0.2115(6) 0.0399(15) Uani d . 1 . .
    H H4 1.1484 0.0628 0.1738 0.048 Uiso calc R 1 . .
    C C5 0.9670(6) 0.1543(6) 0.1480(5) 0.0346(14) Uani d . 1 . .
    H H5 0.9659 0.1569 0.0670 0.041 Uiso calc R 1 . .
    C C6 0.8606(6) 0.2049(5) 0.2042(5) 0.0306(13) Uani d . 1 . .
    H H6 0.7861 0.2422 0.1624 0.037 Uiso calc R 1 . .
    C C7 0.5649(5) 0.1587(5) 0.5428(5) 0.0256(12) Uani d . 1 . .
    C C8 0.5989(6) 0.0795(5) 0.6585(5) 0.0297(13) Uani d . 1 . .
    H H8 0.6825 0.0785 0.6804 0.036 Uiso calc R 1 . .
    C C9 0.5098(6) 0.0019(6) 0.7421(6) 0.0396(15) Uani d . 1 . .
    H H9 0.5329 -0.0526 0.8211 0.047 Uiso calc R 1 . .
    C C10 0.3894(6) 0.0032(6) 0.7117(6) 0.0403(16) Uani d . 1 . .
    H H10 0.3294 -0.0505 0.7697 0.048 Uiso calc R 1 . .
    C C11 0.3539(6) 0.0823(6) 0.5971(6) 0.0415(16) Uani d . 1 . .
    H H11 0.2695 0.0847 0.5765 0.050 Uiso calc R 1 . .
    C C12 0.4438(5) 0.1581(6) 0.5126(6) 0.0314(13) Uani d . 1 . .
    H H12 0.4212 0.2102 0.4328 0.038 Uiso calc R 1 . .
    C C13 0.5173(5) 0.4566(5) 0.2272(5) 0.0227(11) Uani d . 1 . .
    C C14 0.4279(5) 0.4645(6) 0.1468(5) 0.0297(12) Uani d . 1 . .
    H H14 0.4196 0.3894 0.1275 0.036 Uiso calc R 1 . .
    C C15 0.3527(6) 0.5769(6) 0.0957(5) 0.0336(13) Uani d . 1 . .
    H H15 0.2928 0.5800 0.0413 0.040 Uiso calc R 1 . .
    C C16 0.3640(6) 0.6880(6) 0.1234(5) 0.0311(13) Uani d . 1 . .
    C C17 0.4479(6) 0.6835(6) 0.2032(5) 0.0307(13) Uani d . 1 . .
    H H17 0.4539 0.7593 0.2221 0.037 Uiso calc R 1 . .
    C C18 0.5258(5) 0.5677(5) 0.2580(5) 0.0244(11) Uani d . 1 . .
    C C19 0.6084(5) 0.5730(5) 0.3425(5) 0.0266(12) Uani d . 1 . .
    H H19 0.6091 0.6551 0.3520 0.032 Uiso calc R 1 . .
    C C20 0.8181(5) 0.3960(5) 0.5544(5) 0.0247(12) Uani d . 1 . .
    C C21 0.8990(5) 0.4095(5) 0.6409(5) 0.0235(11) Uani d . 1 . .
    C C22 0.8891(5) 0.5257(5) 0.6705(5) 0.0248(11) Uani d . 1 . .
    C C23 0.9596(5) 0.5304(5) 0.7572(5) 0.0286(12) Uani d . 1 . .
    H H23 0.9485 0.6059 0.7798 0.034 Uiso calc R 1 . .
    C C24 1.0496(6) 0.4240(5) 0.8146(5) 0.0296(13) Uani d . 1 . .
    C C25 1.1290(6) 0.4294(6) 0.8994(5) 0.0338(13) Uani d . 1 . .
    H H25 1.1199 0.5042 0.9229 0.041 Uiso calc R 1 . .
    C C26 1.2191(6) 0.3278(6) 0.9484(5) 0.0384(15) Uani d . 1 . .
    H H26 1.2726 0.3337 1.0044 0.046 Uiso calc R 1 . .
    C C27 1.2331(6) 0.2150(6) 0.9166(5) 0.0353(14) Uani d . 1 . .
    H H27 1.2963 0.1455 0.9501 0.042 Uiso calc R 1 . .
    C C28 1.1540(5) 0.2065(6) 0.8362(5) 0.0307(13) Uani d . 1 . .
    H H28 1.1618 0.1291 0.8166 0.037 Uiso calc R 1 . .
    C C29 1.0625(5) 0.3094(5) 0.7826(5) 0.0244(11) Uani d . 1 . .
    C C30 0.9820(5) 0.3049(5) 0.6981(5) 0.0264(12) Uani d . 1 . .
    H H30 0.9856 0.2268 0.6804 0.032 Uiso calc R 1 . .
loop_
    _atom_site_aniso_label
    _atom_site_aniso_U_11
    _atom_site_aniso_U_22
    _atom_site_aniso_U_33
    _atom_site_aniso_U_12
    _atom_site_aniso_U_13
    _atom_site_aniso_U_23
    Sn1 0.0256(2) 0.0222(2) 0.0264(2) -0.00428(14) -0.00185(14) -0.01152(15)
    Cl1 0.0500(10) 0.0377(8) 0.0378(8) 0.0106(7) -0.0166(7) -0.0129(7)
    O1 0.034(2) 0.026(2) 0.040(2) 0.0033(17) -0.0167(18) -0.0194(17)
    O2 0.024(2) 0.0249(19) 0.033(2) 0.0014(15) -0.0118(16) -0.0122(16)
    O3 0.046(3) 0.027(2) 0.035(2) 0.0013(19) -0.0153(19) -0.0158(18)
    N1 0.022(2) 0.025(2) 0.023(2) -0.0039(18) -0.0017(18) -0.0104(19)
    N2 0.026(2) 0.024(2) 0.027(2) -0.0042(19) -0.0062(19) -0.0121(19)
    C1 0.015(3) 0.020(3) 0.037(3) -0.004(2) 0.003(2) -0.011(2)
    C2 0.020(3) 0.031(3) 0.028(3) 0.004(2) -0.004(2) -0.007(2)
    C3 0.026(3) 0.042(4) 0.036(3) 0.011(3) -0.007(3) -0.006(3)
    C4 0.041(4) 0.040(3) 0.035(3) -0.002(3) 0.010(3) -0.014(3)
    C5 0.039(4) 0.037(3) 0.027(3) -0.008(3) 0.001(3) -0.011(3)
    C6 0.038(3) 0.026(3) 0.030(3) -0.014(2) 0.003(2) -0.011(2)
    C7 0.022(3) 0.028(3) 0.032(3) -0.003(2) 0.005(2) -0.019(2)
    C8 0.030(3) 0.027(3) 0.036(3) -0.002(2) 0.001(2) -0.017(2)
    C9 0.049(4) 0.030(3) 0.040(4) -0.005(3) 0.006(3) -0.016(3)
    C10 0.039(4) 0.037(3) 0.050(4) -0.017(3) 0.017(3) -0.024(3)
    C11 0.033(4) 0.045(4) 0.062(4) -0.017(3) 0.012(3) -0.038(3)
    C12 0.027(3) 0.035(3) 0.038(3) -0.002(2) 0.000(2) -0.022(3)
    C13 0.014(3) 0.027(3) 0.025(3) 0.002(2) -0.002(2) -0.009(2)
    C14 0.024(3) 0.034(3) 0.034(3) 0.001(2) -0.010(2) -0.014(3)
    C15 0.030(3) 0.035(3) 0.033(3) 0.002(3) -0.013(2) -0.007(3)
    C16 0.032(3) 0.031(3) 0.026(3) -0.003(3) 0.003(2) -0.008(2)
    C17 0.035(3) 0.033(3) 0.027(3) -0.005(3) 0.002(2) -0.015(2)
    C18 0.019(3) 0.033(3) 0.020(3) -0.006(2) 0.000(2) -0.008(2)
    C19 0.028(3) 0.027(3) 0.028(3) -0.004(2) 0.001(2) -0.014(2)
    C20 0.018(3) 0.035(3) 0.026(3) -0.011(2) 0.005(2) -0.016(2)
    C21 0.017(3) 0.029(3) 0.027(3) -0.008(2) 0.001(2) -0.012(2)
    C22 0.025(3) 0.026(3) 0.024(3) -0.008(2) 0.001(2) -0.009(2)
    C23 0.036(3) 0.025(3) 0.027(3) -0.007(2) 0.000(2) -0.011(2)
    C24 0.041(3) 0.030(3) 0.019(3) -0.016(3) 0.003(2) -0.007(2)
    C25 0.044(4) 0.033(3) 0.026(3) -0.015(3) 0.003(3) -0.010(2)
    C26 0.042(4) 0.044(4) 0.028(3) -0.012(3) -0.007(3) -0.007(3)
    C27 0.028(3) 0.035(3) 0.031(3) 0.001(3) -0.006(2) 0.001(3)
    C28 0.027(3) 0.038(3) 0.027(3) -0.006(2) -0.001(2) -0.011(2)
    C29 0.016(3) 0.030(3) 0.023(3) -0.001(2) -0.002(2) -0.005(2)
    C30 0.026(3) 0.030(3) 0.026(3) -0.003(2) -0.003(2) -0.013(2)
loop_
    _geom_bond_atom_site_label_1
    _geom_bond_atom_site_label_2
    _geom_bond_site_symmetry_2
    _geom_bond_distance
    _geom_bond_publ_flag
    Sn1 O1 . 2.057(4) y
    Sn1 O2 . 2.150(3) y
    Sn1 N1 . 2.166(4) y
    Sn1 C1 . 2.131(5) y
    Sn1 C7 . 2.124(5) y
    Cl1 C16 . 1.763(6) ?
    O1 C13 . 1.336(6) ?
    O2 C20 . 1.308(6) ?
    O3 C22 . 1.360(7) ?
    O3 H3 . 0.838(10) ?
    N1 C19 . 1.304(7) ?
    N1 N2 . 1.389(6) ?
    N2 C20 . 1.323(7) ?
    C1 C2 . 1.361(7) ?
    C1 C6 . 1.407(8) ?
    C2 C3 . 1.394(8) ?
    C2 H2 . 0.9500 ?
    C3 C4 . 1.375(9) ?
    C3 H3A . 0.9500 ?
    C4 C5 . 1.408(9) ?
    C4 H4 . 0.9500 ?
    C5 C6 . 1.389(8) ?
    C5 H5 . 0.9500 ?
    C6 H6 . 0.9500 ?
    C7 C12 . 1.375(8) ?
    C7 C8 . 1.390(8) ?
    C8 C9 . 1.389(8) ?
    C8 H8 . 0.9500 ?
    C9 C10 . 1.364(9) ?
    C9 H9 . 0.9500 ?
    C10 C11 . 1.385(10) ?
    C10 H10 . 0.9500 ?
    C11 C12 . 1.391(8) ?
    C11 H11 . 0.9500 ?
    C12 H12 . 0.9500 ?
    C13 C14 . 1.400(7) ?
    C13 C18 . 1.411(8) ?
    C14 C15 . 1.359(8) ?
    C14 H14 . 0.9500 ?
    C15 C16 . 1.397(8) ?
    C15 H15 . 0.9500 ?
    C16 C17 . 1.361(8) ?
    C17 C18 . 1.407(8) ?
    C17 H17 . 0.9500 ?
    C18 C19 . 1.433(8) ?
    C19 H19 . 0.9500 ?
    C20 C21 . 1.475(7) ?
    C21 C30 . 1.367(8) ?
    C21 C22 . 1.431(7) ?
    C22 C23 . 1.364(8) ?
    C23 C24 . 1.426(8) ?
    C23 H23 . 0.9500 ?
    C24 C25 . 1.411(8) ?
    C24 C29 . 1.427(8) ?
    C25 C26 . 1.373(9) ?
    C25 H25 . 0.9500 ?
    C26 C27 . 1.406(9) ?
    C26 H26 . 0.9500 ?
    C27 C28 . 1.381(8) ?
    C27 H27 . 0.9500 ?
    C28 C29 . 1.404(8) ?
    C28 H28 . 0.9500 ?
    C29 C30 . 1.413(7) ?
    C30 H30 . 0.9500 ?
loop_
    _geom_angle_atom_site_label_1
    _geom_angle_atom_site_label_2
    _geom_angle_atom_site_label_3
    _geom_angle_site_symmetry_1
    _geom_angle_site_symmetry_3
    _geom_angle
    _geom_angle_publ_flag
    O1 Sn1 C7 . . 97.47(19) ?
    O1 Sn1 C1 . . 96.68(18) ?
    C7 Sn1 C1 . . 125.67(19) ?
    O1 Sn1 O2 . . 157.66(14) ?
    C7 Sn1 O2 . . 94.59(18) ?
    C1 Sn1 O2 . . 91.41(18) ?
    O1 Sn1 N1 . . 84.68(15) ?
    C7 Sn1 N1 . . 111.96(17) ?
    C1 Sn1 N1 . . 121.43(17) ?
    O2 Sn1 N1 . . 73.37(15) ?
    C13 O1 Sn1 . . 131.1(3) ?
    C20 O2 Sn1 . . 114.2(3) ?
    C22 O3 H3 . . 109(4) ?
    C19 N1 N2 . . 115.6(4) ?
    C19 N1 Sn1 . . 127.8(4) ?
    N2 N1 Sn1 . . 116.6(3) ?
    C20 N2 N1 . . 111.8(4) ?
    C2 C1 C6 . . 121.1(5) ?
    C2 C1 Sn1 . . 119.2(4) ?
    C6 C1 Sn1 . . 119.6(4) ?
    C1 C2 C3 . . 120.3(5) ?
    C1 C2 H2 . . 119.8 ?
    C3 C2 H2 . . 119.8 ?
    C4 C3 C2 . . 119.7(6) ?
    C4 C3 H3A . . 120.1 ?
    C2 C3 H3A . . 120.1 ?
    C3 C4 C5 . . 120.3(6) ?
    C3 C4 H4 . . 119.8 ?
    C5 C4 H4 . . 119.8 ?
    C6 C5 C4 . . 119.8(6) ?
    C6 C5 H5 . . 120.1 ?
    C4 C5 H5 . . 120.1 ?
    C5 C6 C1 . . 118.6(6) ?
    C5 C6 H6 . . 120.7 ?
    C1 C6 H6 . . 120.7 ?
    C12 C7 C8 . . 119.4(5) ?
    C12 C7 Sn1 . . 121.2(4) ?
    C8 C7 Sn1 . . 119.4(4) ?
    C9 C8 C7 . . 119.5(6) ?
    C9 C8 H8 . . 120.2 ?
    C7 C8 H8 . . 120.2 ?
    C10 C9 C8 . . 120.6(6) ?
    C10 C9 H9 . . 119.7 ?
    C8 C9 H9 . . 119.7 ?
    C9 C10 C11 . . 120.5(6) ?
    C9 C10 H10 . . 119.8 ?
    C11 C10 H10 . . 119.8 ?
    C10 C11 C12 . . 118.9(6) ?
    C10 C11 H11 . . 120.5 ?
    C12 C11 H11 . . 120.5 ?
    C7 C12 C11 . . 121.0(6) ?
    C7 C12 H12 . . 119.5 ?
    C11 C12 H12 . . 119.5 ?
    O1 C13 C14 . . 118.4(5) ?
    O1 C13 C18 . . 123.0(5) ?
    C14 C13 C18 . . 118.5(5) ?
    C15 C14 C13 . . 121.6(5) ?
    C15 C14 H14 . . 119.2 ?
    C13 C14 H14 . . 119.2 ?
    C14 C15 C16 . . 119.7(5) ?
    C14 C15 H15 . . 120.2 ?
    C16 C15 H15 . . 120.2 ?
    C17 C16 C15 . . 120.5(5) ?
    C17 C16 Cl1 . . 119.4(4) ?
    C15 C16 Cl1 . . 120.1(5) ?
    C16 C17 C18 . . 120.7(5) ?
    C16 C17 H17 . . 119.6 ?
    C18 C17 H17 . . 119.6 ?
    C17 C18 C13 . . 118.9(5) ?
    C17 C18 C19 . . 116.0(5) ?
    C13 C18 C19 . . 125.1(5) ?
    N1 C19 C18 . . 125.7(5) ?
    N1 C19 H19 . . 117.2 ?
    C18 C19 H19 . . 117.2 ?
    O2 C20 N2 . . 123.9(5) ?
    O2 C20 C21 . . 117.6(5) ?
    N2 C20 C21 . . 118.4(5) ?
    C30 C21 C22 . . 119.4(5) ?
    C30 C21 C20 . . 118.5(5) ?
    C22 C21 C20 . . 122.0(5) ?
    O3 C22 C23 . . 118.0(5) ?
    O3 C22 C21 . . 122.0(5) ?
    C23 C22 C21 . . 120.0(5) ?
    C22 C23 C24 . . 121.2(5) ?
    C22 C23 H23 . . 119.4 ?
    C24 C23 H23 . . 119.4 ?
    C25 C24 C23 . . 122.3(5) ?
    C25 C24 C29 . . 118.8(5) ?
    C23 C24 C29 . . 118.8(5) ?
    C26 C25 C24 . . 120.8(6) ?
    C26 C25 H25 . . 119.6 ?
    C24 C25 H25 . . 119.6 ?
    C25 C26 C27 . . 120.7(6) ?
    C25 C26 H26 . . 119.6 ?
    C27 C26 H26 . . 119.6 ?
    C28 C27 C26 . . 119.3(5) ?
    C28 C27 H27 . . 120.3 ?
    C26 C27 H27 . . 120.3 ?
    C27 C28 C29 . . 121.5(6) ?
    C27 C28 H28 . . 119.3 ?
    C29 C28 H28 . . 119.3 ?
    C28 C29 C30 . . 122.9(5) ?
    C28 C29 C24 . . 118.8(5) ?
    C30 C29 C24 . . 118.3(5) ?
    C21 C30 C29 . . 122.1(5) ?
    C21 C30 H30 . . 119.0 ?
    C29 C30 H30 . . 119.0 ?
loop_
    _geom_torsion_atom_site_label_1
    _geom_torsion_atom_site_label_2
    _geom_torsion_atom_site_label_3
    _geom_torsion_atom_site_label_4
    _geom_torsion_site_symmetry_1
    _geom_torsion_site_symmetry_2
    _geom_torsion_site_symmetry_3
    _geom_torsion_site_symmetry_4
    _geom_torsion
    _geom_torsion_publ_flag
    C7 Sn1 O1 C13 . . . . 92.8(5) ?
    C1 Sn1 O1 C13 . . . . -139.8(5) ?
    O2 Sn1 O1 C13 . . . . -29.3(7) ?
    N1 Sn1 O1 C13 . . . . -18.7(5) ?
    O1 Sn1 O2 C20 . . . . 8.6(6) ?
    C7 Sn1 O2 C20 . . . . -113.9(4) ?
    C1 Sn1 O2 C20 . . . . 120.1(4) ?
    N1 Sn1 O2 C20 . . . . -2.3(3) ?
    O1 Sn1 N1 C19 . . . . 9.4(4) ?
    C7 Sn1 N1 C19 . . . . -86.5(5) ?
    C1 Sn1 N1 C19 . . . . 104.0(5) ?
    O2 Sn1 N1 C19 . . . . -174.8(5) ?
    O1 Sn1 N1 N2 . . . . -173.9(3) ?
    C7 Sn1 N1 N2 . . . . 90.2(4) ?
    C1 Sn1 N1 N2 . . . . -79.3(4) ?
    O2 Sn1 N1 N2 . . . . 1.9(3) ?
    C19 N1 N2 C20 . . . . 175.9(5) ?
    Sn1 N1 N2 C20 . . . . -1.2(5) ?
    O1 Sn1 C1 C2 . . . . 175.0(4) ?
    C7 Sn1 C1 C2 . . . . -80.8(5) ?
    O2 Sn1 C1 C2 . . . . 15.9(4) ?
    N1 Sn1 C1 C2 . . . . 87.2(5) ?
    O1 Sn1 C1 C6 . . . . -4.8(4) ?
    C7 Sn1 C1 C6 . . . . 99.4(4) ?
    O2 Sn1 C1 C6 . . . . -163.9(4) ?
    N1 Sn1 C1 C6 . . . . -92.6(4) ?
    C6 C1 C2 C3 . . . . -1.3(8) ?
    Sn1 C1 C2 C3 . . . . 178.9(4) ?
    C1 C2 C3 C4 . . . . 0.0(9) ?
    C2 C3 C4 C5 . . . . 1.3(9) ?
    C3 C4 C5 C6 . . . . -1.4(9) ?
    C4 C5 C6 C1 . . . . 0.2(8) ?
    C2 C1 C6 C5 . . . . 1.2(8) ?
    Sn1 C1 C6 C5 . . . . -179.0(4) ?
    O1 Sn1 C7 C12 . . . . -3.0(4) ?
    C1 Sn1 C7 C12 . . . . -106.8(4) ?
    O2 Sn1 C7 C12 . . . . 158.1(4) ?
    N1 Sn1 C7 C12 . . . . 84.2(4) ?
    O1 Sn1 C7 C8 . . . . 175.0(4) ?
    C1 Sn1 C7 C8 . . . . 71.2(5) ?
    O2 Sn1 C7 C8 . . . . -23.8(4) ?
    N1 Sn1 C7 C8 . . . . -97.7(4) ?
    C12 C7 C8 C9 . . . . -0.5(8) ?
    Sn1 C7 C8 C9 . . . . -178.6(4) ?
    C7 C8 C9 C10 . . . . -0.3(8) ?
    C8 C9 C10 C11 . . . . -0.2(9) ?
    C9 C10 C11 C12 . . . . 1.4(9) ?
    C8 C7 C12 C11 . . . . 1.8(8) ?
    Sn1 C7 C12 C11 . . . . 179.8(4) ?
    C10 C11 C12 C7 . . . . -2.2(8) ?
    Sn1 O1 C13 C14 . . . . -162.6(4) ?
    Sn1 O1 C13 C18 . . . . 20.0(8) ?
    O1 C13 C14 C15 . . . . -175.7(5) ?
    C18 C13 C14 C15 . . . . 1.9(8) ?
    C13 C14 C15 C16 . . . . 0.0(9) ?
    C14 C15 C16 C17 . . . . -1.4(9) ?
    C14 C15 C16 Cl1 . . . . 179.7(5) ?
    C15 C16 C17 C18 . . . . 0.8(8) ?
    Cl1 C16 C17 C18 . . . . 179.8(4) ?
    C16 C17 C18 C13 . . . . 1.1(8) ?
    C16 C17 C18 C19 . . . . -178.6(5) ?
    O1 C13 C18 C17 . . . . 175.0(5) ?
    C14 C13 C18 C17 . . . . -2.4(8) ?
    O1 C13 C18 C19 . . . . -5.2(8) ?
    C14 C13 C18 C19 . . . . 177.3(5) ?
    N2 N1 C19 C18 . . . . -178.3(5) ?
    Sn1 N1 C19 C18 . . . . -1.6(8) ?
    C17 C18 C19 N1 . . . . 176.1(5) ?
    C13 C18 C19 N1 . . . . -3.7(9) ?
    Sn1 O2 C20 N2 . . . . 2.8(6) ?
    Sn1 O2 C20 C21 . . . . -177.0(3) ?
    N1 N2 C20 O2 . . . . -1.1(7) ?
    N1 N2 C20 C21 . . . . 178.7(4) ?
    O2 C20 C21 C30 . . . . 9.5(7) ?
    N2 C20 C21 C30 . . . . -170.4(5) ?
    O2 C20 C21 C22 . . . . -167.7(5) ?
    N2 C20 C21 C22 . . . . 12.5(7) ?
    C30 C21 C22 O3 . . . . 179.2(5) ?
    C20 C21 C22 O3 . . . . -3.7(8) ?
    C30 C21 C22 C23 . . . . -1.6(8) ?
    C20 C21 C22 C23 . . . . 175.5(5) ?
    O3 C22 C23 C24 . . . . -177.0(5) ?
    C21 C22 C23 C24 . . . . 3.8(8) ?
    C22 C23 C24 C25 . . . . 176.3(5) ?
    C22 C23 C24 C29 . . . . -1.9(8) ?
    C23 C24 C25 C26 . . . . -176.8(5) ?
    C29 C24 C25 C26 . . . . 1.5(8) ?
    C24 C25 C26 C27 . . . . -1.0(9) ?
    C25 C26 C27 C28 . . . . -0.7(9) ?
    C26 C27 C28 C29 . . . . 1.9(9) ?
    C27 C28 C29 C30 . . . . 178.6(5) ?
    C27 C28 C29 C24 . . . . -1.4(8) ?
    C25 C24 C29 C28 . . . . -0.3(8) ?
    C23 C24 C29 C28 . . . . 178.0(5) ?
    C25 C24 C29 C30 . . . . 179.7(5) ?
    C23 C24 C29 C30 . . . . -2.0(7) ?
    C22 C21 C30 C29 . . . . -2.5(8) ?
    C20 C21 C30 C29 . . . . -179.7(5) ?
    C28 C29 C30 C21 . . . . -175.7(5) ?
    C24 C29 C30 C21 . . . . 4.3(8) ?
loop_
    _geom_hbond_atom_site_label_D
    _geom_hbond_atom_site_label_H
    _geom_hbond_atom_site_label_A
    _geom_hbond_site_symmetry_A
    _geom_hbond_distance_DH
    _geom_hbond_distance_HA
    _geom_hbond_distance_DA
    _geom_hbond_angle_DHA
    _geom_hbond_publ_flag
    O3 H3 N2 . 0.838(10) 1.90(4) 2.622(6) 144(6) y
