# Supplementary material for: [N′-(5-Chloro-2-oxidobenzyl­idene-κO)-3-hydr­oxy-2-naphthohydrazidato-κ2 N′,O 2]diphenyl­tin(IV)
Source: Acta Crystallogr Sect E Struct Rep Online. 2009 Nov 28;65(Pt 12):m1689. doi: 10.1107/S1600536809050107 (PMC2971880; doi:10.1107/S1600536809050107)
Supplement: Supplementary file 2 [file e-65-m1689-Isup2.hkl]

# 
# h,k,l, Fc-squared, Fo-squared, sigma(Fo-squared) and status flag 
# 
data_I
_shelx_title '  P-1' 
_shelx_refln_list_code          4 
_shelx_F_calc_maximum      307.33 
_exptl_crystal_F_000       612.00 
_reflns_d_resolution_high  0.8410 
 
loop_ 
 _symmetry_equiv_pos_as_xyz 
 'x, y, z' 
 '-x, -y, -z' 
 
_cell_length_a    10.5690 
_cell_length_b    10.9788 
_cell_length_c    11.8319 
_cell_angle_alpha  68.381 
_cell_angle_beta   82.450 
_cell_angle_gamma  82.672 
 
_shelx_F_squared_multiplier     1.000 
 
loop_ 
 _refln_index_h 
 _refln_index_k 
 _refln_index_l 
 _refln_F_squared_calc 
 _refln_F_squared_meas 
 _refln_F_squared_sigma 
 _refln_observed_status 
   3   0   0     2153.26     2273.50     77.11 o 
   4   0   0      507.90      398.57     60.91 o 
   5   0   0     2277.59     1981.24     52.45 o 
   6   0   0        4.28       -9.50     14.86 o 
   7   0   0     2432.35     2524.68     96.51 o 
   8   0   0      875.12      884.85     58.36 o 
   9   0   0      694.31      659.01     52.58 o 
  10   0   0      685.67      822.11     64.77 o 
  11   0   0        8.27      -29.61     37.19 o 
  12   0   0      438.51      754.88     67.12 o 
 -12   1   0        0.85       -7.80     41.90 o 
 -11   1   0      892.80      982.32     75.14 o 
 -10   1   0       32.46       21.70     36.66 o 
  -9   1   0      365.32      372.47     45.96 o 
  -8   1   0     1685.50     1584.94     85.77 o 
  -7   1   0      522.43      490.30     28.44 o 
  -6   1   0     3230.22     3214.50     78.62 o 
  -5   1   0        2.02       -0.72     28.00 o 
  -4   1   0     3914.51     3803.15     86.78 o 
  -3   1   0     2833.70     2716.10     63.08 o 
  -2   1   0     8253.58     8669.47    181.11 o 
  -1   1   0    14404.62    14322.38    296.28 o 
   0   1   0     6075.96     7589.60    150.53 o 
   1   1   0    13053.03    15034.90    459.15 o 
   2   1   0     3891.06     4364.07     94.94 o 
   3   1   0     1350.05     1337.33     36.73 o 
   5   1   0       87.37       72.65     14.84 o 
   6   1   0     5589.99     6079.07    138.84 o 
   7   1   0      736.00      739.05     36.11 o 
   8   1   0     3861.70     3825.39    133.28 o 
   9   1   0      893.62     1069.85     64.77 o 
  10   1   0      179.00      180.95     38.58 o 
  11   1   0     1485.63     1835.64     92.88 o 
  12   1   0       93.21      113.61     42.75 o 
 -12   2   0      497.21      682.53     69.47 o 
 -11   2   0        0.81      -10.58     41.15 o 
  -9   2   0       13.12       20.52     35.80 o 
  -8   2   0      401.61      432.54     29.70 o 
  -7   2   0     2178.75     2233.28     62.21 o 
  -6   2   0      846.99      778.12     51.62 o 
  -5   2   0       27.24        7.63     13.27 o 
  -4   2   0      510.97      489.12     24.12 o 
  -3   2   0     1232.26     1111.38     63.81 o 
  -2   2   0     4177.29     4105.15     90.39 o 
  -1   2   0      102.89       82.30     15.92 o 
   0   2   0     4748.70     5704.04    335.33 o 
   1   2   0      706.54      783.74     39.76 o 
   2   2   0    18740.29    22217.12    686.91 o 
   3   2   0     1984.70     1950.76     55.58 o 
   4   2   0     3118.20     3168.70     74.67 o 
   5   2   0     3802.94     3726.13     88.23 o 
   6   2   0       23.68       20.28     14.70 o 
   7   2   0     4989.90     5024.44    119.25 o 
   8   2   0     2474.16     2534.05     81.87 o 
   9   2   0     1362.92     1336.94     78.02 o 
  10   2   0      125.60       14.75      9.73 o 
  11   2   0       16.35       -1.18     16.14 o 
 -11   3   0      622.91      869.13     75.46 o 
 -10   3   0      373.74      357.51     53.23 o 
  -9   3   0     1338.67     1291.20     80.37 o 
  -8   3   0       13.08       33.13     35.27 o 
  -7   3   0      243.04      240.62     22.00 o 
  -6   3   0      667.56      578.41     29.04 o 
  -5   3   0      257.12      311.19     30.62 o 
  -4   3   0     1199.51     1223.76     54.29 o 
  -3   3   0        0.59      -16.15     18.17 o 
  -2   3   0      797.74      688.82     32.87 o 
  -1   3   0     3045.53     3695.96    114.89 o 
   0   3   0      318.93      401.28     36.82 o 
   1   3   0    17376.73    18366.51    386.61 o 
   2   3   0       85.48      123.98     22.12 o 
   3   3   0      696.96      693.53     45.96 o 
   4   3   0     4100.92     4248.84    148.88 o 
   5   3   0        3.79        4.49     20.63 o 
   6   3   0     4362.19     4340.25    102.27 o 
   7   3   0     1276.86     1348.45     45.63 o 
   8   3   0     2629.09     2817.00     76.36 o 
   9   3   0      119.34      131.89     39.22 o 
  10   3   0     1452.46     1533.60     89.78 o 
  11   3   0      457.35      433.28     56.22 o 
 -11   4   0      849.25      993.86     80.69 o 
 -10   4   0      306.41      430.51     57.18 o 
  -9   4   0       96.65       94.37     41.58 o 
  -8   4   0     1047.63      937.43     69.36 o 
  -7   4   0      240.83      280.55     41.63 o 
  -6   4   0     1503.80     1319.13     43.48 o 
  -5   4   0     2952.09     3047.28     76.03 o 
  -4   4   0      595.97      549.83     28.00 o 
  -3   4   0      493.42      406.96     23.84 o 
  -2   4   0       89.36       93.22     15.43 o 
  -1   4   0     2461.52     2778.75    241.17 o 
   0   4   0     1559.34     1720.97    103.89 o 
   1   4   0       35.46       29.97     11.92 o 
   2   4   0    10315.03    10859.37    348.53 o 
   3   4   0     1323.26     1296.97     64.13 o 
   4   4   0      499.46      512.80     41.58 o 
   5   4   0     3241.45     3080.98    118.74 o 
   6   4   0        0.63       -6.31     23.30 o 
   7   4   0     2376.78     2324.71    102.71 o 
   8   4   0      134.22       97.79     34.63 o 
   9   4   0      991.52      978.68     70.43 o 
  10   4   0      690.30      713.52     67.23 o 
  11   4   0       56.82       55.26     42.97 o 
  12   4   0      610.92      617.33     66.80 o 
 -10   5   0      110.46      133.49     48.74 o 
  -9   5   0     1216.52     1493.73     89.24 o 
  -8   5   0      875.07      787.91     67.12 o 
  -7   5   0     1421.91     1273.88     75.35 o 
  -6   5   0      838.03      837.00     36.77 o 
  -5   5   0     2529.90     2318.63     62.85 o 
  -4   5   0     1841.94     1686.06     49.88 o 
  -3   5   0       91.03       99.31     17.49 o 
  -2   5   0     1717.11     1514.25     64.55 o 
  -1   5   0      567.41      546.14     37.89 o 
   0   5   0     1751.65     1859.02     76.31 o 
   1   5   0     1730.12     1656.51     46.12 o 
   2   5   0       73.72       94.59     27.15 o 
   3   5   0    13259.10    13953.18    446.64 o 
   4   5   0       49.86       20.20     25.12 o 
   5   5   0      178.15      155.83     32.92 o 
   6   5   0     1072.36      987.45     64.34 o 
   7   5   0      127.40       98.97     33.24 o 
   8   5   0     1167.51     1124.36     72.89 o 
   9   5   0     1012.85     1072.84     74.92 o 
  10   5   0      863.61      881.21     72.25 o 
  11   5   0      290.67      279.17     52.80 o 
 -10   6   0      656.07      750.82     71.72 o 
  -9   6   0       49.56      113.61     45.85 o 
  -8   6   0     1042.14     1084.92     77.59 o 
  -7   6   0      662.67      650.03     58.25 o 
  -6   6   0     1386.71     1212.53     74.49 o 
  -5   6   0      898.47      856.51     38.09 o 
  -4   6   0     1876.36     1769.27     75.51 o 
  -3   6   0     4305.22     4014.21    194.14 o 
  -2   6   0      112.75      125.01     20.99 o 
  -1   6   0     2206.11     2168.44     61.52 o 
   0   6   0       47.45       52.28     17.00 o 
   1   6   0     2724.52     2768.78     70.05 o 
   2   6   0     3834.32     3957.81    148.99 o 
   3   6   0      995.65     1138.25     67.55 o 
   4   6   0      196.01      201.47     35.59 o 
   5   6   0     1265.96     1295.90     75.56 o 
   6   6   0       47.49       82.51     32.49 o 
   7   6   0     1294.18     1174.38     75.03 o 
   8   6   0        4.62        2.03     32.17 o 
   9   6   0     1038.49     1025.82     75.78 o 
  10   6   0      299.20      281.30     51.19 o 
  11   6   0      573.24      500.83     61.88 o 
  -9   7   0      950.04      895.11     78.66 o 
  -8   7   0      120.63      161.81     47.35 o 
  -7   7   0      958.23     1049.01     75.88 o 
  -6   7   0        0.69      -19.99     35.80 o 
  -5   7   0     1655.26     1655.94    122.48 o 
  -4   7   0     1330.78     1270.30     46.52 o 
  -3   7   0      818.67      772.32     36.21 o 
  -2   7   0      229.53      215.12     25.52 o 
  -1   7   0       22.15       36.59     19.40 o 
   0   7   0     3432.04     3603.36     90.89 o 
   1   7   0      976.09     1077.93     77.17 o 
   2   7   0      124.00      108.27     35.59 o 
   3   7   0     3009.60     2645.56    116.28 o 
   4   7   0      278.54      299.79     42.11 o 
   5   7   0     1561.04     1539.90     87.75 o 
   6   7   0      654.24      649.50     59.21 o 
   7   7   0      324.61      349.49     48.20 o 
   8   7   0     1084.93     1102.02     77.91 o 
   9   7   0       10.96       20.20     38.16 o 
  10   7   0      661.45      557.80     63.17 o 
  -8   8   0      810.22      863.79     74.49 o 
  -7   8   0       54.55       45.64     42.43 o 
  -6   8   0      623.35      698.24     62.31 o 
  -5   8   0      572.55      563.48     40.47 o 
  -4   8   0      776.91      750.89     34.44 o 
  -3   8   0     1545.61     1501.62     44.78 o 
  -2   8   0      244.02      207.89     27.85 o 
  -1   8   0     4023.38     4032.82    103.76 o 
   0   8   0       20.37       25.69     20.30 o 
   1   8   0     3578.60     3408.78    140.55 o 
   2   8   0      736.75      645.12     58.57 o 
   3   8   0      627.43      654.84     60.71 o 
   4   8   0     3115.09     2831.85    125.80 o 
   5   8   0       10.78       20.84     36.34 o 
   6   8   0      466.62      464.28     56.11 o 
   7   8   0      569.78      545.19     60.49 o 
   8   8   0       20.66       -8.66     38.48 o 
   9   8   0      836.97      684.98     70.01 o 
  10   8   0      142.93      174.32     52.37 o 
  -7   9   0     1270.47     1297.93     86.79 o 
  -6   9   0        1.10      -13.89     28.26 o 
  -5   9   0      337.07      380.57     52.64 o 
  -4   9   0     1530.68     1521.79     61.72 o 
  -3   9   0      572.27      580.06     30.53 o 
  -2   9   0     2952.60     2977.83     86.71 o 
  -1   9   0        1.93      -31.96     21.31 o 
   0   9   0     1407.19     1433.88     87.00 o 
   1   9   0       91.19      122.27     40.29 o 
   2   9   0     1541.37     1398.61     88.07 o 
   3   9   0     1650.84     1540.01     91.92 o 
   4   9   0       57.69       22.23     37.73 o 
   5   9   0     1588.28     1514.89     94.91 o 
   6   9   0       61.63       20.84     42.00 o 
   7   9   0      634.54      633.25     67.87 o 
   8   9   0      973.84      903.98     81.66 o 
   9   9   0       17.07       13.57     44.14 o 
  -6  10   0      498.12      526.95     44.85 o 
  -5  10   0       39.68       65.09     39.60 o 
  -4  10   0      217.15      212.97     33.93 o 
  -3  10   0     1147.45     1064.46     53.66 o 
  -2  10   0      360.93      388.34     35.10 o 
  -1  10   0     2714.42     2854.40    132.10 o 
   0  10   0       12.82       23.73     40.40 o 
   1  10   0      897.77      896.50     75.88 o 
   2  10   0      302.98      261.21     53.12 o 
   3  10   0      508.27      559.08     65.20 o 
   4  10   0     1663.74     1619.95     99.08 o 
   5  10   0       87.93       98.22     47.56 o 
   6  10   0      920.92     1040.57     87.64 o 
   7  10   0      436.03      437.03     66.05 o 
  -4  11   0      116.56      156.68     51.52 o 
  -3  11   0      197.61      229.15     52.37 o 
  -2  11   0      600.48      646.29     68.40 o 
  -1  11   0      141.03      125.90     49.70 o 
   0  11   0     1051.43      975.80     79.94 o 
   1  11   0      264.25      179.34     52.26 o 
   2  11   0      496.51      570.73     69.15 o 
   3  11   0      256.87      248.49     55.68 o 
   4  11   0       36.09        6.84     44.03 o 
   5  11   0     1522.40     1346.67     99.61 o 
   6  11   0        5.21      -15.28     47.45 o 
   0  12   0       20.98       11.44     44.46 o 
   1  12   0      193.12      185.33     55.36 o 
   2  12   0       39.54       -0.53     45.74 o 
  -5 -11   1      184.73      254.58     60.81 o 
  -4 -11   1      440.49      471.12     66.91 o 
  -3 -11   1       19.47       22.34     44.57 o 
  -2 -11   1     1432.16     1479.62     98.54 o 
  -1 -11   1      171.24      209.70     54.40 o 
   0 -11   1      230.62      245.29     52.37 o 
   1 -11   1      659.97      675.60     68.30 o 
   2 -11   1        0.21      -39.15     26.72 o 
   3 -11   1      855.71      862.29     78.34 o 
  -7 -10   1      189.51      168.76     54.29 o 
  -6 -10   1      419.68      367.77     62.63 o 
  -5 -10   1      437.76      391.07     63.17 o 
  -4 -10   1      274.15      277.14     55.04 o 
  -3 -10   1      268.31      292.63     54.19 o 
  -2 -10   1      331.11      245.61     52.80 o 
  -1 -10   1      307.69      262.07     53.76 o 
   0 -10   1     1209.76     1142.53     83.15 o 
   1 -10   1      457.64      525.73     59.96 o 
   2 -10   1     1317.78     1328.35     59.96 o 
   3 -10   1       56.54       32.84     22.65 o 
   4 -10   1      724.39      794.41     49.80 o 
   5 -10   1      277.78      284.83     36.52 o 
  -8  -9   1      462.82      450.60     64.88 o 
  -7  -9   1      554.12      556.41     66.80 o 
  -6  -9   1        1.24       -3.42     39.65 o 
  -5  -9   1      110.17      153.69     47.24 o 
  -4  -9   1      595.49      550.21     61.56 o 
  -3  -9   1      199.50      175.81     44.57 o 
  -2  -9   1      116.69       66.69     40.29 o 
  -1  -9   1       53.60       40.29     39.12 o 
   0  -9   1     5427.25     5338.47    202.11 o 
   1  -9   1      145.80      160.53     43.39 o 
   2  -9   1      594.71      597.43     31.18 o 
   3  -9   1      724.44      710.97     34.56 o 
   4  -9   1       16.61       -2.03     19.31 o 
   5  -9   1      206.35      285.63     43.23 o 
   6  -9   1      282.15      339.90     37.74 o 
   7  -9   1       69.03       46.63     30.77 o 
  -9  -8   1      827.22      724.64     74.60 o 
  -8  -8   1      530.76      518.57     63.06 o 
  -7  -8   1       93.32       95.55     42.64 o 
  -6  -8   1     1102.83     1053.39     78.66 o 
  -5  -8   1       24.44       34.09     36.87 o 
  -4  -8   1      770.82      717.37     67.87 o 
  -3  -8   1     1118.53     1140.82     78.23 o 
  -2  -8   1      729.66      712.66     61.67 o 
  -1  -8   1     1378.80     1320.05     82.94 o 
   0  -8   1     1535.80     1486.68     85.40 o 
   1  -8   1      458.51      483.23     32.24 o 
   2  -8   1      459.81      509.15     28.10 o 
   3  -8   1       44.90        9.02     14.76 o 
   4  -8   1      928.72      939.33     37.76 o 
   5  -8   1        7.08       -7.44     25.35 o 
   6  -8   1      127.84      150.63     30.76 o 
   7  -8   1      453.97      395.13     54.94 o 
   8  -8   1      162.14      152.84     49.48 o 
 -10  -7   1      800.21      864.86     78.45 o 
  -9  -7   1      322.47      294.77     53.44 o 
  -8  -7   1     1120.40     1029.67     77.17 o 
  -7  -7   1     1348.79     1247.16     81.44 o 
  -6  -7   1      284.31      227.54     43.71 o 
  -5  -7   1      534.82      520.28     55.26 o 
  -4  -7   1      839.69      834.83     67.55 o 
  -3  -7   1     1726.11     1570.36     84.86 o 
  -2  -7   1     1205.02     1183.57     75.78 o 
  -1  -7   1      520.41      453.81     48.31 o 
   0  -7   1     1281.94     1272.78     54.51 o 
   1  -7   1        3.98      -11.81     21.96 o 
   2  -7   1      924.87      809.64     33.09 o 
   3  -7   1      144.95      129.79     25.10 o 
   4  -7   1      283.34      260.45     27.36 o 
   5  -7   1     1021.95      977.17     36.84 o 
   6  -7   1       57.14       25.86     37.62 o 
   7  -7   1      142.27      224.87     47.45 o 
   8  -7   1      583.52      684.45     64.45 o 
   9  -7   1        7.97       38.58     44.68 o 
 -10  -6   1        3.59      -40.72     38.16 o 
  -9  -6   1     1119.60     1196.61     81.98 o 
  -8  -6   1      573.12      569.98     57.18 o 
  -7  -6   1     1400.57     1434.84     83.47 o 
  -6  -6   1     2061.24     2067.45    100.25 o 
  -5  -6   1      122.23      102.50     34.63 o 
  -4  -6   1     1457.78     1396.69     79.62 o 
  -3  -6   1     1977.90     1856.16     88.60 o 
  -2  -6   1     3188.87     3113.05    124.62 o 
  -1  -6   1     2612.19     2549.16    107.84 o 
   0  -6   1      434.41      448.26     27.55 o 
   1  -6   1     2756.98     2800.59     86.46 o 
   2  -6   1       15.78        2.68     15.43 o 
   4  -6   1     1158.28     1102.56     43.24 o 
   5  -6   1       51.07       17.97     19.90 o 
   6  -6   1     1608.50     1604.50     53.55 o 
   7  -6   1      497.22      461.39     52.90 o 
   8  -6   1      378.48      359.11     52.16 o 
   9  -6   1       34.50        6.95     43.39 o 
  10  -6   1       82.84      110.62     50.34 o 
 -11  -5   1      158.33      163.10     50.66 o 
 -10  -5   1      357.50      360.93     53.76 o 
  -9  -5   1       81.80       60.60     38.80 o 
  -8  -5   1     1980.96     1920.07     97.79 o 
  -7  -5   1     1386.10     1287.99     76.63 o 
  -6  -5   1      741.82      634.11     55.58 o 
  -5  -5   1     6041.94     6347.40    222.09 o 
  -4  -5   1      946.55     1102.77     65.30 o 
  -3  -5   1     1903.77     1827.83     83.90 o 
  -2  -5   1     6238.22     6112.05    209.70 o 
  -1  -5   1     4710.67     4632.11    164.70 o 
   0  -5   1     5164.63     5064.28    116.32 o 
   1  -5   1     1401.27     1472.68     64.71 o 
   2  -5   1     4288.86     4087.27    140.94 o 
   4  -5   1     1881.84     1772.92     53.80 o 
   5  -5   1     3468.99     3341.09    119.12 o 
   6  -5   1      213.67      220.18     29.61 o 
   7  -5   1     1358.73     1501.66     51.84 o 
   8  -5   1        2.61      -14.32     35.38 o 
   9  -5   1      223.45      229.90     49.48 o 
  10  -5   1      137.84      148.13     48.84 o 
 -11  -4   1      214.60      207.13     50.23 o 
 -10  -4   1      109.98       73.32     41.90 o 
  -9  -4   1     1564.39     1584.36     90.10 o 
  -8  -4   1      445.45      478.81     51.19 o 
  -7  -4   1      914.34      946.84     64.23 o 
  -6  -4   1     1195.17     1088.13     65.73 o 
  -5  -4   1      469.38      422.49     39.76 o 
  -4  -4   1     5325.57     5459.13    189.39 o 
  -3  -4   1      488.85      514.41     45.21 o 
  -2  -4   1     3952.95     3999.17    141.72 o 
  -1  -4   1     7652.41     7860.90    257.79 o 
   0  -4   1     1936.50     1961.20     51.68 o 
   1  -4   1     7329.08     7629.97    168.28 o 
   2  -4   1       17.52        4.44     11.78 o 
   3  -4   1    10799.21    11292.44    334.53 o 
   4  -4   1      683.39      685.10     31.57 o 
   5  -4   1     1582.67     1575.21     48.87 o 
   6  -4   1     3370.26     3209.02     82.40 o 
   7  -4   1      153.38      123.44     35.86 o 
   8  -4   1      637.75      700.27     61.24 o 
   9  -4   1      447.61      699.63     62.95 o 
  10  -4   1      705.82      650.78     63.91 o 
  11  -4   1      593.44      785.02     72.89 o 
 -11  -3   1      320.02      372.90     55.58 o 
 -10  -3   1     1150.77     1174.06     80.69 o 
  -9  -3   1      982.42      910.67     57.61 o 
  -8  -3   1      350.58      351.09     54.45 o 
  -7  -3   1       22.78       32.85     16.45 o 
  -6  -3   1     1725.46     1652.16     48.57 o 
  -5  -3   1     1116.99     1125.52     35.67 o 
  -4  -3   1       99.03      104.80     11.59 o 
  -3  -3   1     7288.80     7827.45    255.97 o 
  -2  -3   1     6625.77     7216.00    235.24 o 
  -1  -3   1     7068.23     7567.09    245.07 o 
   0  -3   1     3825.23     3892.15     93.68 o 
   1  -3   1     1722.79     1906.63     66.21 o 
   2  -3   1     7765.34     7803.16    167.61 o 
   3  -3   1       55.70       90.77     14.00 o 
   4  -3   1      776.33      612.05     28.45 o 
   5  -3   1     3788.37     3773.13     90.37 o 
   6  -3   1      118.00       91.38     28.48 o 
   7  -3   1     5733.29     5655.86    131.92 o 
   8  -3   1        3.96       -8.99     19.24 o 
   9  -3   1      722.86      991.72     72.68 o 
  10  -3   1      498.19      510.56     57.61 o 
  11  -3   1      410.66      417.89     59.53 o 
 -10  -2   1      304.67      331.89     30.91 o 
  -9  -2   1     1337.09     1240.82     49.50 o 
  -8  -2   1       11.86      -10.58     23.25 o 
  -7  -2   1     1161.62     1167.28     42.90 o 
  -6  -2   1      802.52      766.31     33.33 o 
  -5  -2   1      828.55      756.55     44.51 o 
  -4  -2   1     4079.25     4103.18     94.18 o 
  -3  -2   1       14.88       12.45      9.87 o 
  -2  -2   1     4588.27     5409.20    118.02 o 
  -1  -2   1    20177.38    22409.71    692.14 o 
   0  -2   1     3338.07     3553.81    119.81 o 
   1  -2   1     3146.71     3028.31    100.17 o 
   2  -2   1       33.69       13.74     12.35 o 
   3  -2   1     3589.68     3446.51    113.83 o 
   4  -2   1     3814.87     3562.32     83.60 o 
   5  -2   1     3781.02     3603.42     85.67 o 
   6  -2   1     5873.74     5655.04    149.95 o 
   7  -2   1      247.36      294.67     29.87 o 
   8  -2   1     3845.69     3852.47    116.18 o 
   9  -2   1      453.55      355.88     29.57 o 
  10  -2   1      343.51      424.84     53.76 o 
  11  -2   1       51.30      159.46     47.67 o 
  12  -2   1      286.19      303.86     57.50 o 
 -12  -1   1      218.37      213.54     46.49 o 
 -11  -1   1      913.99      928.67     69.26 o 
 -10  -1   1      283.51      333.14     42.97 o 
  -9  -1   1      170.81      184.79     34.63 o 
  -8  -1   1     2222.82     2150.73     65.25 o 
  -7  -1   1       25.26       54.65     18.53 o 
  -4  -1   1        9.60       -6.51     11.43 o 
  -3  -1   1     2958.08     3165.88     73.97 o 
  -2  -1   1    11329.36    12918.09    483.73 o 
  -1  -1   1     1970.23     2209.94     50.23 o 
   0  -1   1     1231.17     1295.37     46.81 o 
   1  -1   1    11299.00    11594.08    239.90 o 
   2  -1   1     4404.42     4197.23     91.81 o 
   3  -1   1      160.48      238.66     25.65 o 
   4  -1   1     3163.99     2900.25    100.14 o 
   5  -1   1     4848.49     4894.90    111.09 o 
   6  -1   1      321.68      334.60     26.67 o 
   7  -1   1     4132.10     4004.20     97.31 o 
   8  -1   1       80.29      120.00     44.35 o 
   9  -1   1     2071.88     2300.43     68.61 o 
  10  -1   1     2299.22     2218.26    102.92 o 
  11  -1   1      227.23      483.41     56.86 o 
  12  -1   1       37.22      106.56     47.77 o 
 -12   0   1     1658.55     1874.22    100.57 o 
 -11   0   1      395.07      398.98     52.16 o 
 -10   0   1     1555.02     1743.08     87.75 o 
  -9   0   1      125.65      183.40     37.41 o 
  -8   0   1      281.90      295.73     37.62 o 
  -7   0   1     2645.35     2570.32     97.79 o 
  -6   0   1       14.44       47.45     24.26 o 
  -5   0   1     2051.19     1845.84     56.06 o 
  -4   0   1     1054.83      909.24     86.14 o 
  -3   0   1      187.20      205.92     16.25 o 
  -2   0   1     5336.55     5746.43    124.80 o 
  -1   0   1      527.03      445.64     98.38 o 
   0   0   1    12093.94    17200.46    381.57 o 
   1   0   1     6693.93     6590.87    199.01 o 
   2   0   1       62.60      102.94     10.62 o 
   3   0   1     3319.73     3427.60     78.05 o 
   4   0   1      965.42      957.18     33.61 o 
   5   0   1      433.86      361.20     27.95 o 
   6   0   1     2594.88     2253.38    240.48 o 
   8   0   1     5210.53     5146.62    172.50 o 
   9   0   1       45.17       30.30     22.20 o 
  10   0   1     1506.75     1781.02     89.46 o 
  11   0   1      314.29      365.20     50.98 o 
 -12   1   1      220.17      256.94     53.33 o 
 -11   1   1     1482.33     1543.54     89.99 o 
 -10   1   1      341.70      322.13     47.03 o 
  -9   1   1     1709.14     1702.68     84.54 o 
  -8   1   1     1468.17     1458.78     75.14 o 
  -7   1   1      103.36       71.82     30.67 o 
  -6   1   1     3431.10     3313.55    116.39 o 
  -5   1   1     1273.09     1291.95     59.64 o 
  -4   1   1     4572.70     3991.26    127.29 o 
  -3   1   1     3585.48     3176.42    104.10 o 
  -2   1   1     2385.42     2446.87     80.59 o 
  -1   1   1     9025.90     9366.50    269.33 o 
   0   1   1        2.98       -3.75      4.13 o 
   3   1   1      145.75      170.73     11.47 o 
   4   1   1      379.79      298.33     15.05 o 
   5   1   1       10.96       10.19     11.32 o 
   6   1   1     2486.36     2413.86     52.67 o 
   7   1   1     2623.38     2568.78     57.11 o 
   9   1   1     1964.52     2178.39     93.73 o 
  10   1   1       14.50       64.66     33.99 o 
 -12   2   1      637.34      742.48     70.86 o 
 -11   2   1        3.51       -5.99     40.40 o 
 -10   2   1     2249.97     2206.08    103.89 o 
  -9   2   1      692.10      741.63     62.95 o 
  -8   2   1      980.16      970.56     65.94 o 
  -7   2   1     3329.74     3397.34    125.90 o 
  -6   2   1      287.35      258.35     23.46 o 
  -5   2   1     2429.29     2225.72     56.38 o 
  -4   2   1      604.70      466.64     20.80 o 
  -3   2   1     3064.82     2747.95     63.59 o 
  -2   2   1     1876.38     1744.87     42.44 o 
  -1   2   1     5632.24     5533.09    164.06 o 
   0   2   1       86.26      122.06     14.64 o 
   1   2   1     7147.04     9928.46    310.91 o 
   2   2   1     8465.32     9470.65    207.19 o 
   3   2   1       83.95       64.30     14.59 o 
   4   2   1      110.83      158.94     34.58 o 
   5   2   1      462.69      446.91     26.43 o 
   7   2   1     3762.92     4012.11    147.06 o 
   8   2   1     3046.43     3047.63     81.76 o 
   9   2   1       80.46       86.25     33.24 o 
 -11   3   1      550.42      907.72     77.17 o 
 -10   3   1      137.83      226.69     47.88 o 
  -9   3   1     2873.00     2883.58    120.77 o 
  -8   3   1      493.52      500.62     50.87 o 
  -7   3   1        4.64       18.80     15.77 o 
  -6   3   1     1230.03     1079.28     36.71 o 
  -5   3   1      481.92      431.58     21.56 o 
  -4   3   1     8237.18     7876.35    168.30 o 
  -3   3   1     4289.50     3965.74     88.26 o 
  -2   3   1     5785.57     5706.47    451.83 o 
  -1   3   1    17184.39    21822.95    621.28 o 
   0   3   1       95.46      112.68     28.86 o 
   1   3   1     1641.23     1674.04     74.17 o 
   2   3   1     4178.58     4789.43    160.21 o 
   3   3   1     1538.30     1747.35     71.29 o 
   4   3   1     2064.79     2030.58     81.55 o 
   5   3   1        5.82        0.64     19.88 o 
   6   3   1     1385.67     1318.45     66.80 o 
   7   3   1       28.09       34.09     25.86 o 
   8   3   1     1297.69     1348.48     74.92 o 
   9   3   1      939.96     1102.66     70.86 o 
  10   3   1      221.69      246.25     44.03 o 
  11   3   1      191.89      210.23     45.00 o 
 -11   4   1       26.37       52.05     46.71 o 
 -10   4   1      808.18     1010.96     77.49 o 
  -9   4   1      771.10      885.91     70.22 o 
  -8   4   1     1044.72      957.42     70.11 o 
  -7   4   1     1243.06     1330.74     76.63 o 
  -6   4   1       45.67       24.58     18.70 o 
  -5   4   1     8757.16     8891.38    192.20 o 
  -4   4   1      857.30      801.61     28.88 o 
  -3   4   1     4761.11     4316.83    173.73 o 
  -2   4   1     6592.31     6144.33    186.93 o 
  -1   4   1      293.70      295.73     26.40 o 
   0   4   1     4336.66     5292.36    133.44 o 
   1   4   1     1036.18      972.12     49.75 o 
   2   4   1    16305.40    17843.03    376.04 o 
   3   4   1     2487.37     2453.18     94.69 o 
   4   4   1     1457.21     1612.15     73.85 o 
   5   4   1     3098.12     3033.21    115.86 o 
   6   4   1        2.33        5.88     22.98 o 
   7   4   1     1738.16     1740.51     83.15 o 
   8   4   1       64.79       84.33     32.70 o 
   9   4   1      539.74      554.48     52.69 o 
  10   4   1     1170.58     1197.68     78.77 o 
  11   4   1       56.38       52.48     38.90 o 
  12   4   1      177.40      247.96     51.19 o 
 -10   5   1       60.90       64.45     45.85 o 
  -9   5   1     1624.37     1770.65     95.01 o 
  -8   5   1      597.34      672.80     61.24 o 
  -7   5   1      788.79      762.04     62.42 o 
  -6   5   1     2265.45     2381.68    103.14 o 
  -5   5   1      227.54      180.89     17.21 o 
  -4   5   1     3351.55     3260.37     79.45 o 
  -3   5   1     2884.53     2720.81    102.82 o 
  -2   5   1     4440.03     4331.03    138.41 o 
  -1   5   1     5505.06     5879.28    380.38 o 
   0   5   1     2127.12     2530.17    138.19 o 
   1   5   1     4579.22     4379.82    208.36 o 
   2   5   1      252.70      220.40     15.05 o 
   3   5   1    12667.37    13012.76    417.57 o 
   4   5   1     3072.29     3078.31    118.63 o 
   5   5   1      195.35      222.84     34.09 o 
   6   5   1     3652.98     3839.28    145.68 o 
   7   5   1      409.65      338.27     41.36 o 
   8   5   1      372.46      371.51     45.64 o 
   9   5   1     1031.38     1010.86     70.43 o 
  10   5   1      271.03      329.40     49.06 o 
  11   5   1      733.68      814.31     72.89 o 
  -9   6   1        5.03      -41.15     40.29 o 
  -8   6   1      965.82      910.82     74.07 o 
  -7   6   1      177.44      294.88     47.67 o 
  -6   6   1        1.55        4.06     34.84 o 
  -5   6   1     2313.69     2237.22     62.05 o 
  -4   6   1      117.17      112.20     18.00 o 
  -3   6   1     2184.81     2131.06     67.07 o 
  -2   6   1     2608.69     2654.32     96.08 o 
  -1   6   1     1661.85     1659.42     66.85 o 
   0   6   1     3709.72     3917.42     93.81 o 
   1   6   1      319.14      282.33     19.29 o 
   2   6   1     4155.99     3948.87    185.33 o 
   3   6   1     2398.17     2131.37     95.23 o 
   4   6   1     2497.63     2469.42    105.49 o 
   5   6   1     3618.16     3667.74    143.00 o 
   6   6   1        0.16       -0.86     27.57 o 
   7   6   1     1338.28     1206.44     75.46 o 
   8   6   1       69.89       35.80     32.92 o 
   9   6   1     2775.45     2561.98    118.53 o 
  10   6   1     1496.28     1378.73     87.43 o 
  11   6   1      140.32      113.83     45.00 o 
  -9   7   1      274.19      477.53     62.63 o 
  -8   7   1       56.28       50.77     44.89 o 
  -7   7   1      922.47      968.85     74.71 o 
  -6   7   1      189.85      214.08     45.42 o 
  -5   7   1       61.95        9.73     35.80 o 
  -4   7   1     1639.05     1665.73     53.17 o 
  -3   7   1      380.78      371.52     26.19 o 
  -2   7   1      508.91      548.12     32.80 o 
  -1   7   1     1271.73     1330.56     48.49 o 
   0   7   1      400.35      435.38     27.35 o 
   1   7   1     3155.09     3122.66     80.04 o 
   2   7   1      278.45      269.48     20.38 o 
   3   7   1      668.59      519.54     51.62 o 
   4   7   1     2074.04     1960.26     94.91 o 
   5   7   1     1237.45     1186.03     77.17 o 
   6   7   1     1758.64     1756.01     93.63 o 
   7   7   1       85.00      130.39     37.51 o 
   8   7   1     1856.88     1711.87     94.80 o 
   9   7   1      482.21      475.07     56.75 o 
  10   7   1     1620.41     1518.85     93.84 o 
  11   7   1     1362.42     1281.36     89.99 o 
  -8   8   1      204.56      328.22     56.11 o 
  -7   8   1        4.16       -2.99     42.54 o 
  -6   8   1      695.63      668.42     61.88 o 
  -5   8   1      149.77      136.38     42.54 o 
  -4   8   1      112.29       67.33     37.41 o 
  -3   8   1      860.88      811.66     34.08 o 
  -2   8   1     4140.75     4137.06    106.96 o 
  -1   8   1     1123.33     1189.21     48.07 o 
   0   8   1      802.61      802.01     67.33 o 
   1   8   1      238.19      244.04     24.73 o 
   2   8   1     1111.37      966.82     70.65 o 
   3   8   1      726.69      662.22     59.53 o 
   4   8   1     2046.72     1943.16     99.40 o 
   5   8   1     1078.44      996.43     72.89 o 
   6   8   1      130.35      130.71     41.90 o 
   7   8   1     1856.78     1789.89     99.08 o 
   8   8   1       76.55        1.60     37.19 o 
   9   8   1      683.87      656.45     67.01 o 
  10   8   1       10.05       -9.41     39.22 o 
  -7   9   1      807.02      832.05     72.04 o 
  -6   9   1       49.19       70.97     46.60 o 
  -5   9   1      330.63      373.47     37.93 o 
  -4   9   1     1590.16     1546.67     62.31 o 
  -3   9   1      147.19      158.72     22.00 o 
  -2   9   1     3901.77     4078.35    108.32 o 
  -1   9   1       47.29       29.10     23.41 o 
   0   9   1      117.78      126.26     24.47 o 
   1   9   1      332.43      293.17     47.13 o 
   2   9   1       14.86      -10.47     34.09 o 
   3   9   1      369.27      450.60     55.26 o 
   4   9   1     1073.00      990.76     75.67 o 
   5   9   1      751.41      719.29     66.91 o 
   6   9   1      854.22      822.43     76.31 o 
   7   9   1       11.25      -29.28     38.58 o 
   8   9   1      735.76      733.51     71.50 o 
   9   9   1      239.21      140.65     50.34 o 
  -6  10   1      695.71      666.77     49.05 o 
  -5  10   1        1.97      -41.51     27.68 o 
  -4  10   1      204.42      193.47     33.54 o 
  -3  10   1      766.17      799.06     78.13 o 
  -2  10   1      378.95      434.19     36.97 o 
  -1  10   1      880.84      941.28     74.60 o 
   0  10   1     1042.92     1044.84     77.17 o 
   1  10   1      363.22      365.63     56.11 o 
   2  10   1      459.04      515.79     61.03 o 
   3  10   1       10.64       19.34     39.33 o 
   4  10   1      548.95      654.31     67.76 o 
   5  10   1      994.59      806.82     75.67 o 
   6  10   1      382.13      351.95     62.42 o 
   7  10   1      607.17      664.14     75.24 o 
   8  10   1       27.63       28.43     46.17 o 
  -4  11   1       25.31       39.37     30.75 o 
  -3  11   1      187.51      179.23     52.37 o 
  -2  11   1     1114.23     1166.26     86.25 o 
  -1  11   1       60.91       37.09     43.71 o 
   0  11   1     1735.13     1678.74    100.14 o 
   1  11   1      134.65      176.56     50.87 o 
   2  11   1      169.61      151.55     50.77 o 
   3  11   1      333.88      340.94     58.78 o 
   4  11   1       94.13      109.23     49.48 o 
   5  11   1      584.55      526.27     69.04 o 
   6  11   1      609.68      586.12     73.85 o 
  -2  12   1       72.15      170.26     52.69 o 
  -1  12   1      990.11     1035.86     86.25 o 
   0  12   1       86.03       97.69     49.70 o 
   1  12   1      293.44      234.06     55.90 o 
   2  12   1       97.76       25.01     48.95 o 
   3  12   1      170.31      194.73     56.86 o 
   4  12   1      378.35      455.30     68.19 o 
  -3 -11   2        0.40      -19.34     41.04 o 
  -2 -11   2      392.97      327.90     59.64 o 
  -1 -11   2      632.36      599.27     67.65 o 
   0 -11   2       29.23      -19.24     39.44 o 
   1 -11   2      300.78      259.92     39.21 o 
   2 -11   2        7.27       21.45     41.52 o 
  -6 -10   2      452.86      547.22     70.43 o 
  -5 -10   2      938.56     1117.63     89.24 o 
  -4 -10   2        1.29      -57.55     38.37 o 
  -3 -10   2     1147.23     1107.37     84.43 o 
  -2 -10   2      767.99      691.40     68.72 o 
  -1 -10   2     1207.74     1158.35     85.50 o 
   0 -10   2      194.06      161.71     47.03 o 
   1 -10   2      275.09      240.90     35.67 o 
   2 -10   2      848.20      811.46     50.63 o 
   3 -10   2        8.58       17.61     34.74 o 
   4 -10   2      654.55      665.53     65.94 o 
  -7  -9   2      731.47      712.99     73.85 o 
  -6  -9   2      344.07      317.00     57.29 o 
  -5  -9   2       91.14      116.60     45.32 o 
  -4  -9   2     1468.49     1432.06     92.66 o 
  -3  -9   2      143.25      100.89     42.32 o 
  -2  -9   2      996.32      903.76     74.28 o 
  -1  -9   2      161.33      118.96     42.64 o 
   0  -9   2     2596.16     2557.81    120.77 o 
   1  -9   2     1400.16     1319.02     57.47 o 
   2  -9   2       54.83        6.57     25.69 o 
   3  -9   2     1133.03     1193.11     59.53 o 
   4  -9   2      146.08      138.40     33.99 o 
   5  -9   2      798.20      815.48     71.29 o 
   6  -9   2      348.85      336.77     55.79 o 
  -9  -8   2       13.89      -48.42     40.93 o 
  -8  -8   2      781.83      822.54     76.74 o 
  -7  -8   2       39.97       57.18     41.58 o 
  -6  -8   2      578.22      569.23     61.99 o 
  -5  -8   2      945.92      881.21     74.07 o 
  -4  -8   2       49.88       61.24     38.90 o 
  -3  -8   2     2980.34     2790.81    125.69 o 
  -2  -8   2       76.95       72.68     37.94 o 
  -1  -8   2     3228.49     3085.36    132.96 o 
   0  -8   2      117.11       52.80     34.84 o 
   1  -8   2      313.17      293.38     44.57 o 
   2  -8   2     1589.82     1521.15     58.01 o 
   3  -8   2       77.00       88.61     26.15 o 
   4  -8   2      876.64      939.46     37.59 o 
   5  -8   2      169.02      236.05     24.53 o 
   6  -8   2      513.20      657.83     43.06 o 
   7  -8   2      552.42      551.58     56.22 o 
  -9  -7   2      421.96      384.98     58.36 o 
  -8  -7   2       81.17       -6.41     38.05 o 
  -7  -7   2     1396.16     1325.72     86.14 o 
  -6  -7   2       72.10       86.04     37.83 o 
  -5  -7   2      413.88      434.89     52.37 o 
  -4  -7   2      810.02      765.36     66.69 o 
  -3  -7   2        3.94        7.59     32.38 o 
  -2  -7   2     2612.04     2433.19    110.19 o 
  -1  -7   2      566.19      483.41     49.16 o 
   0  -7   2      710.60      705.61     59.21 o 
   1  -7   2     1751.96     1627.33     84.33 o 
   2  -7   2        2.12       -1.94     20.27 o 
   3  -7   2     2150.35     2092.70     54.02 o 
   4  -7   2      439.34      368.98     25.22 o 
   5  -7   2      680.19      667.64     32.12 o 
   6  -7   2      303.47      361.10     34.68 o 
   7  -7   2     1115.84     1028.38     72.04 o 
   8  -7   2     1599.20     1573.57     89.88 o 
   9  -7   2        2.39      -31.32     41.36 o 
 -10  -6   2       51.64       54.29     44.68 o 
  -9  -6   2      552.31      545.19     61.56 o 
  -8  -6   2      691.62      717.37     66.69 o 
  -7  -6   2       55.45      100.04     36.87 o 
  -6  -6   2      260.97      190.99     41.36 o 
  -5  -6   2     1324.19     1335.87     79.30 o 
  -4  -6   2      694.69      623.85     59.53 o 
  -3  -6   2     2463.29     2556.42    112.01 o 
  -2  -6   2       15.30      -18.17     25.12 o 
  -1  -6   2     2650.06     2594.26    109.66 o 
   0  -6   2      708.22      652.60     54.29 o 
   1  -6   2     1399.64     1354.04     73.64 o 
   2  -6   2     1974.43     1799.62     58.51 o 
   3  -6   2      187.43      217.52     20.73 o 
   4  -6   2     2840.18     2631.89     61.30 o 
   5  -6   2     1652.16     1584.88     45.21 o 
   6  -6   2     1104.72     1162.35     47.28 o 
   7  -6   2      826.96      922.04     69.58 o 
   8  -6   2       80.35       69.68     42.22 o 
   9  -6   2      645.76      744.30     68.19 o 
 -11  -5   2      242.07      236.20     56.11 o 
 -10  -5   2      383.36      359.86     56.65 o 
  -9  -5   2      166.43      239.19     48.20 o 
  -8  -5   2      176.94      190.46     43.07 o 
  -7  -5   2     1538.14     1369.43     81.44 o 
  -6  -5   2        7.29       36.23     30.35 o 
  -5  -5   2     3807.53     3798.14    147.60 o 
  -4  -5   2      688.21      608.14     53.23 o 
  -3  -5   2       63.79       33.45     26.72 o 
  -2  -5   2     2498.32     2443.24    100.89 o 
  -1  -5   2       12.85       -7.48     22.87 o 
   0  -5   2     1300.73     1175.66     64.23 o 
   1  -5   2     1105.94     1041.10     61.03 o 
   2  -5   2     1825.89     1803.48     44.48 o 
   3  -5   2     3297.29     2982.82     64.63 o 
   4  -5   2      112.80      121.68     17.20 o 
   5  -5   2     2746.30     2273.74     65.50 o 
   6  -5   2     1954.21     1803.06     60.87 o 
   7  -5   2      556.37      577.76     64.98 o 
   8  -5   2      298.02      371.08     51.19 o 
   9  -5   2       12.71       61.03     41.15 o 
  10  -5   2      484.94      672.48     66.37 o 
 -11  -4   2      289.99      304.82     56.75 o 
 -10  -4   2      149.48      192.70     48.31 o 
  -9  -4   2     1529.99     1497.26     90.10 o 
  -8  -4   2      723.24      738.85     64.45 o 
  -7  -4   2      470.53      429.01     47.03 o 
  -6  -4   2     2338.37     2290.08    101.86 o 
  -5  -4   2       76.96       66.25     12.13 o 
  -4  -4   2     1890.31     1848.25     83.79 o 
  -3  -4   2      361.26      355.16     37.09 o 
  -2  -4   2      952.33      868.71     52.80 o 
  -1  -4   2     5292.63     5519.30    187.89 o 
   0  -4   2        6.14        1.07     20.31 o 
   1  -4   2      540.89      460.22     42.64 o 
   2  -4   2      367.60      484.62     22.80 o 
   3  -4   2     1324.28     1338.82     36.81 o 
   4  -4   2     2533.01     2287.31     63.15 o 
   5  -4   2      176.56      146.17     76.31 o 
   6  -4   2     1659.28     1405.09     49.79 o 
   7  -4   2      763.95      821.45     40.19 o 
   8  -4   2       11.14       10.77     21.65 o 
   9  -4   2     1600.82     1428.96     85.08 o 
  10  -4   2        0.01      -11.01     40.51 o 
  11  -4   2      502.59      789.94     73.53 o 
 -11  -3   2       39.15      -51.52     38.05 o 
 -10  -3   2     1209.46     1423.73     90.85 o 
  -9  -3   2       56.31       63.49     38.69 o 
  -8  -3   2      959.87      960.86     41.16 o 
  -7  -3   2      641.69      658.46     33.31 o 
  -6  -3   2      482.56      457.74     26.88 o 
  -5  -3   2     2593.65     2432.32     62.22 o 
  -4  -3   2        0.42       -4.81      9.93 o 
  -3  -3   2     5330.25     5477.03    121.25 o 
  -2  -3   2     2252.69     2532.79     60.99 o 
  -1  -3   2      458.33      429.76     37.30 o 
   0  -3   2     2037.94     2049.18     81.33 o 
   1  -3   2       22.14        1.98     13.23 o 
   2  -3   2     3277.22     3370.13     66.57 o 
   3  -3   2      213.93      315.42     21.31 o 
   4  -3   2       29.56       49.40     16.61 o 
   6  -3   2      403.80      411.37     26.81 o 
   7  -3   2     1090.40      853.66     68.83 o 
   8  -3   2      200.37      247.34     37.78 o 
   9  -3   2      495.62      597.62     38.70 o 
  10  -3   2      894.09      898.74     72.89 o 
  11  -3   2       45.84       86.25     45.74 o 
 -10  -2   2       99.60       71.07     40.51 o 
  -9  -2   2     1586.77     1692.10     59.28 o 
  -8  -2   2      578.64      684.87     94.59 o 
  -7  -2   2     1060.06     1067.29     42.01 o 
  -6  -2   2     4403.27     4523.77    213.12 o 
  -5  -2   2      853.97      805.50     31.81 o 
  -4  -2   2    11062.58    11885.78    254.63 o 
  -3  -2   2     1313.66     1526.40     42.18 o 
  -2  -2   2      386.95      342.16     25.49 o 
  -1  -2   2     1198.63     1311.29     59.00 o 
   0  -2   2     1173.83     1212.75     53.33 o 
   1  -2   2     3364.84     3348.61     80.11 o 
   2  -2   2      393.55      394.57     22.07 o 
   3  -2   2      269.71      232.04     18.85 o 
   4  -2   2     1122.23      958.01     35.04 o 
   5  -2   2      205.06      173.73     21.48 o 
   7  -2   2      190.36      195.88     23.19 o 
   8  -2   2      471.09      585.70     35.39 o 
   9  -2   2       67.07       65.39     23.19 o 
  10  -2   2      574.71      603.01     58.36 o 
 -11  -1   2      236.57      194.63     41.36 o 
 -10  -1   2     2012.28     2104.97     93.41 o 
  -9  -1   2       42.73       56.32     27.68 o 
  -8  -1   2      823.40     1046.87     69.68 o 
  -7  -1   2      408.13      459.58     45.64 o 
  -6  -1   2      828.68      767.36     32.71 o 
  -5  -1   2     4910.53     5038.92    199.06 o 
  -4  -1   2      771.06      875.11     33.00 o 
  -3  -1   2     6297.18     6570.38    143.94 o 
  -2  -1   2    40769.06    44697.56    741.52 o 
  -1  -1   2     2447.24     2405.62     84.65 o 
   0  -1   2    12482.38    13947.14    492.39 o 
   1  -1   2     1924.65     2053.86     80.00 o 
   2  -1   2     5578.83     5957.61    186.29 o 
   3  -1   2        1.57       16.78     18.49 o 
   4  -1   2     4081.70     4289.57     98.47 o 
   5  -1   2     3260.59     3046.46     75.33 o 
   6  -1   2       23.86        5.32     25.92 o 
   7  -1   2     1800.22     1747.67     80.16 o 
   8  -1   2       81.00       25.41     54.99 o 
   9  -1   2      760.89      823.08     41.92 o 
  10  -1   2        2.72       92.77     33.56 o 
 -12   0   2      158.89      162.24     47.13 o 
 -11   0   2      941.65      982.75     71.82 o 
 -10   0   2        2.79       38.80     35.38 o 
  -9   0   2      223.90      284.72     40.83 o 
  -8   0   2       94.92      169.08     34.84 o 
  -7   0   2     1709.54     1616.21     74.49 o 
  -6   0   2     2839.52     2625.25     94.27 o 
  -5   0   2      185.18      178.14     19.20 o 
  -4   0   2    14834.21    15261.33    324.52 o 
  -3   0   2      329.64      337.15     19.63 o 
  -2   0   2    94450.31   104679.59   2439.82 o 
  -1   0   2     1622.06     1603.05     47.35 o 
   0   0   2       24.59       32.14      7.83 o 
   1   0   2     7969.69     8301.24    251.81 o 
   2   0   2        0.98      -21.38     16.14 o 
   3   0   2     6604.07     6868.32    213.22 o 
   4   0   2     1590.04     1694.24     67.65 o 
   5   0   2      610.84      556.51     29.08 o 
   6   0   2     3582.31     3485.80     85.51 o 
   7   0   2      296.22      258.30     24.23 o 
   8   0   2     2695.10     2704.18     75.13 o 
   9   0   2      404.69      440.79     32.20 o 
  10   0   2      216.85       14.43     14.54 o 
  11   0   2       44.68       13.15     29.71 o 
 -12   1   2      210.75      194.84     50.98 o 
 -11   1   2       52.17       82.94     42.11 o 
 -10   1   2      704.31      729.98     63.59 o 
  -9   1   2      262.41      184.15     38.58 o 
  -8   1   2     1992.61     2122.18     92.56 o 
  -7   1   2      392.86      363.07     39.54 o 
  -6   1   2      518.10      488.33     37.83 o 
  -5   1   2     4699.11     4326.54    140.87 o 
  -4   1   2      149.73      184.58     26.93 o 
  -3   1   2     6828.64     6700.74    201.47 o 
  -2   1   2      636.20      698.13     43.71 o 
  -1   1   2     5807.15     6449.80    108.56 o 
   0   1   2    15868.72    17369.44    521.25 o 
   1   1   2      548.76      631.01     20.01 o 
   2   1   2    15045.63    15247.60    329.14 o 
   3   1   2      552.34      487.07     21.86 o 
   4   1   2    11165.13    11800.59    257.47 o 
   5   1   2     2918.49     2698.11     68.36 o 
   7   1   2     4506.52     4789.43    163.10 o 
   8   1   2       25.31       25.44     31.96 o 
   9   1   2     2382.43     2844.03    115.32 o 
  10   1   2        6.03      -30.03     36.45 o 
 -11   2   2      348.29      363.28     53.87 o 
 -10   2   2      239.57      198.47     45.64 o 
  -9   2   2     1101.64     1143.71     73.21 o 
  -8   2   2       43.46      -14.21     32.49 o 
  -7   2   2       14.35       -4.70     30.03 o 
  -6   2   2     1882.56     1743.51     74.81 o 
  -5   2   2      140.92      120.02     27.79 o 
  -4   2   2     5051.12     4813.80    154.33 o 
  -3   2   2        8.17        6.52     22.02 o 
  -2   2   2     1814.04     1608.31     65.73 o 
  -1   2   2      313.70      313.60     21.64 o 
   0   2   2    14010.92    16375.39    323.11 o 
   1   2   2    13330.15    15259.45    456.05 o 
   2   2   2       14.38        4.24      8.80 o 
   3   2   2     5259.78     5459.79    279.27 o 
   5   2   2     3854.15     3661.01    125.69 o 
   6   2   2     6624.26     6860.04    158.24 o 
   7   2   2      421.37      535.94     31.87 o 
   8   2   2     3329.27     3897.61    101.49 o 
   9   2   2       77.46      106.28     24.94 o 
 -11   3   2      341.84      327.05     54.61 o 
 -10   3   2      349.81      317.11     51.62 o 
  -9   3   2      122.90      123.34     41.26 o 
  -8   3   2      672.53      638.28     55.79 o 
  -7   3   2      766.86      871.06     63.38 o 
  -6   3   2      105.59      127.40     31.96 o 
  -5   3   2       79.46       71.39     26.93 o 
  -4   3   2       90.72       54.94     26.08 o 
  -3   3   2     5989.04     5764.38    179.66 o 
  -2   3   2      647.95      671.41     43.61 o 
  -1   3   2    15692.14    17140.50    492.39 o 
   0   3   2    13076.14    18889.67    372.83 o 
   1   3   2     5945.87     8097.03    339.02 o 
   2   3   2     6582.08     7199.13    161.53 o 
   3   3   2     1718.75     1814.86     51.40 o 
   4   3   2     3942.88     3952.19     96.02 o 
   5   3   2     2349.21     2379.50     89.46 o 
   6   3   2     7052.86     7761.07    179.13 o 
   7   3   2     2327.84     2340.31     97.58 o 
   8   3   2      125.79      137.23     32.49 o 
   9   3   2     1661.52     1799.94     89.67 o 
  10   3   2       94.76      152.09     38.26 o 
 -11   4   2      135.11      201.89     52.58 o 
 -10   4   2      954.86      943.20     74.49 o 
  -9   4   2      918.02      793.68     65.94 o 
  -8   4   2      313.38      268.80     46.39 o 
  -7   4   2     1039.67     1184.21     73.32 o 
  -6   4   2      695.87      574.79     47.45 o 
  -5   4   2      411.53      382.48     16.79 o 
  -4   4   2      869.59      783.95     50.55 o 
  -3   4   2      653.60      647.89     22.85 o 
  -2   4   2     7270.10     7245.92    219.96 o 
  -1   4   2     1423.25     1737.41     68.30 o 
   0   4   2      493.57      599.91     40.61 o 
   1   4   2     7442.88     9281.12    383.85 o 
   2   4   2      157.28      237.25     17.15 o 
   3   4   2     4093.60     4105.84    142.79 o 
   4   4   2       95.00      108.16     23.83 o 
   5   4   2     3349.22     3416.26    125.15 o 
   6   4   2       53.46       37.83     24.15 o 
   7   4   2       42.73       53.01     26.83 o 
   8   4   2     4014.49     4244.67    159.03 o 
   9   4   2      134.21       99.40     34.20 o 
  10   4   2     1212.02     1392.95     83.04 o 
  11   4   2      310.00      401.33     52.58 o 
  12   4   2      225.31      321.70     52.16 o 
 -10   5   2        0.87       51.62     45.42 o 
  -9   5   2     1091.04     1193.08     79.52 o 
  -8   5   2     1211.97     1157.28     78.45 o 
  -7   5   2      507.89      539.20     53.97 o 
  -6   5   2      910.19      882.39     62.20 o 
  -5   5   2      697.38      617.76     53.55 o 
  -4   5   2      952.36      868.93     29.47 o 
  -3   5   2     2488.72     2160.78     55.18 o 
  -2   5   2     1370.67     1504.31     66.91 o 
  -1   5   2     3328.57     4352.62    139.16 o 
   0   5   2        9.60       -1.71     15.19 o 
   1   5   2     9509.76    11626.95    357.52 o 
   2   5   2      598.91      519.40     28.53 o 
   3   5   2      423.49      578.89     27.88 o 
   4   5   2     2060.90     1957.69     83.69 o 
   5   5   2     1311.64     1341.75     69.47 o 
   6   5   2     1916.98     1723.31     80.80 o 
   7   5   2     3033.15     3090.49    123.87 o 
   8   5   2        4.09       -7.37     27.57 o 
   9   5   2      906.01      893.72     66.59 o 
  10   5   2       56.66       79.62     37.62 o 
  11   5   2      626.38      669.59     64.88 o 
  12   5   2      231.30      236.20     51.73 o 
 -10   6   2      747.51      843.06     75.35 o 
  -9   6   2      133.55      245.93     51.09 o 
  -8   6   2      637.70      613.48     62.10 o 
  -7   6   2     1149.81     1264.37     79.73 o 
  -6   6   2      372.37      315.50     46.92 o 
  -5   6   2     2991.55     2851.41    112.97 o 
  -4   6   2       22.64        8.32     30.46 o 
  -3   6   2     1539.42     1297.35     41.05 o 
  -2   6   2     2225.35     2539.54     95.76 o 
  -1   6   2     1731.97     2155.52     81.76 o 
   0   6   2     1900.09     2274.29     62.35 o 
   1   6   2       47.63       82.62     13.14 o 
   2   6   2      108.39       91.15     16.19 o 
   3   6   2     6232.20     6404.99    143.17 o 
   4   6   2      132.11      154.79     16.07 o 
   5   6   2     2593.12     2672.17    111.90 o 
   6   6   2      836.13      828.63     61.13 o 
   7   6   2      368.80      396.09     45.21 o 
   8   6   2      403.95      484.37     50.98 o 
   9   6   2      267.60      216.00     42.64 o 
  10   6   2     1461.91     1442.32     87.85 o 
  11   6   2       90.37       89.88     41.79 o 
  -9   7   2      472.75      682.53     69.47 o 
  -8   7   2      278.85      346.29     54.94 o 
  -7   7   2      738.26      852.25     69.04 o 
  -6   7   2     1084.61     1199.28     77.49 o 
  -5   7   2        1.68      -15.50     35.70 o 
  -4   7   2       14.12       -7.27     32.92 o 
  -3   7   2      903.05      848.92     36.11 o 
  -2   7   2     2964.62     3170.76    113.18 o 
  -1   7   2     4356.24     4991.26    305.94 o 
   0   7   2      624.28      733.41     37.17 o 
   1   7   2     3277.30     3117.43     62.79 o 
   2   7   2      200.70      209.37     20.06 o 
   3   7   2      845.74      797.84     61.46 o 
   4   7   2     2374.84     2286.02    103.99 o 
   5   7   2        9.01      -36.66     27.47 o 
   6   7   2     1062.22      982.96     70.75 o 
   7   7   2       12.38       -1.18     30.14 o 
   8   7   2      670.32      645.65     60.07 o 
   9   7   2     1055.37     1138.25     77.27 o 
  10   7   2      103.09       88.28     40.61 o 
  11   7   2      546.71      635.50     66.05 o 
  -8   8   2      347.82      428.15     61.88 o 
  -7   8   2     1038.39     1127.46     82.08 o 
  -6   8   2       82.41       39.97     41.79 o 
  -5   8   2     1098.72     1128.10     74.17 o 
  -4   8   2     1336.48     1248.34     74.71 o 
  -3   8   2     3090.85     3105.49     94.32 o 
  -2   8   2      182.84      181.17     26.29 o 
  -1   8   2     2353.21     2571.85     73.41 o 
   0   8   2     2626.87     2829.22     76.97 o 
   1   8   2      226.72      253.75     21.86 o 
   2   8   2     2544.88     2216.46    170.26 o 
   3   8   2      932.75      913.17     69.68 o 
   4   8   2      104.15       95.98     37.94 o 
   5   8   2     2396.39     2300.77    110.08 o 
   6   8   2       44.81       18.49     34.74 o 
   7   8   2     1271.43     1268.00     81.98 o 
   8   8   2      342.66      384.01     54.19 o 
   9   8   2      478.18      534.39     61.35 o 
  10   8   2        6.55        3.31     38.80 o 
  -7   9   2      252.17      342.55     58.89 o 
  -6   9   2     1661.61     1660.46     94.80 o 
  -5   9   2       27.03       19.67     41.04 o 
  -4   9   2     2441.03     2387.23    106.66 o 
  -3   9   2     1499.16     1450.81     58.94 o 
  -2   9   2      336.65      395.00     47.93 o 
  -1   9   2      788.57      869.79     44.60 o 
   0   9   2     1778.65     2037.54     86.04 o 
   1   9   2     3628.37     3675.68     92.90 o 
   2   9   2      216.23      238.77     47.56 o 
   3   9   2     1183.56     1066.54     79.09 o 
   4   9   2     1162.06     1196.40     82.51 o 
   5   9   2      264.73      232.99     47.77 o 
   6   9   2     1683.94     1594.41     97.37 o 
   7   9   2        7.10       26.93     39.76 o 
   8   9   2      936.15      895.43     77.49 o 
   9   9   2        1.32       -1.60     39.76 o 
  -6  10   2      151.32      172.61     51.09 o 
  -5  10   2     1348.75     1417.88     75.35 o 
  -4  10   2       15.97      -19.43     28.33 o 
  -3  10   2     1425.42     1544.84     63.21 o 
  -2  10   2      424.01      393.98     36.75 o 
  -1  10   2      443.65      556.51     38.03 o 
   0  10   2     1520.30     1536.48     90.53 o 
   1  10   2      353.47      335.06     54.29 o 
   2  10   2     1410.57     1328.50     85.50 o 
   3  10   2      143.11      181.80     46.60 o 
   4  10   2      557.43      529.05     61.99 o 
   5  10   2     2053.60     1876.89    106.88 o 
   6  10   2      130.32      121.84     49.59 o 
   7  10   2     1459.66     1358.00     95.98 o 
   8  10   2       98.44      129.32     48.74 o 
  -5  11   2       13.96      -24.04     31.28 o 
  -4  11   2      518.43      562.32     46.21 o 
  -3  11   2       89.96       91.37     79.25 o 
  -2  11   2      727.74      814.52     75.99 o 
  -1  11   2      563.92      527.44     65.20 o 
   0  11   2      178.29      188.64     49.06 o 
   1  11   2     1000.10      874.05     75.88 o 
   2  11   2        1.27      -16.78     40.40 o 
   3  11   2     1558.43     1481.12     97.47 o 
   4  11   2     1074.12     1028.38     84.43 o 
   5  11   2      552.60      564.10     69.04 o 
   6  11   2     1428.40     1350.41     98.33 o 
   7  11   2       71.60       76.10     50.66 o 
  -2  12   2      115.02      116.92     51.84 o 
  -1  12   2       89.20       55.47     47.99 o 
   0  12   2      783.03      776.15     77.38 o 
   1  12   2      100.58       44.89     45.96 o 
   2  12   2      941.51      905.37     81.66 o 
   3  12   2       30.26      -48.52     44.46 o 
   4  12   2      797.59      751.68     79.30 o 
   5  12   2      202.75      161.71     57.71 o 
  -5 -10   3      204.55      124.94     50.87 o 
  -4 -10   3       10.56      -21.80     42.54 o 
  -3 -10   3      232.66      291.03     56.22 o 
  -2 -10   3     2794.28     2580.04    127.61 o 
  -1 -10   3       14.95       46.39     40.61 o 
   0 -10   3      582.89      638.29     52.90 o 
   1 -10   3      106.10       80.93     31.48 o 
   2 -10   3      277.76      288.18     72.78 o 
   3 -10   3      557.69      550.18     41.97 o 
  -7  -9   3      211.17      210.76     55.90 o 
  -6  -9   3      352.61      377.71     60.81 o 
  -5  -9   3        1.69       -2.35     39.22 o 
  -4  -9   3      359.04      356.76     56.86 o 
  -3  -9   3       95.90       63.91     43.18 o 
  -2  -9   3     2526.08     2355.60    116.92 o 
  -1  -9   3      205.77      197.08     45.32 o 
   0  -9   3      184.57      212.47     45.00 o 
   1  -9   3      327.47      285.32     34.41 o 
   2  -9   3      385.52      368.68     35.78 o 
   3  -9   3      143.89      173.46     30.52 o 
   4  -9   3      799.88      839.15     75.72 o 
   5  -9   3       13.16        0.64     36.12 o 
  -8  -8   3      677.08      732.44     73.96 o 
  -7  -8   3       17.64       15.39     40.93 o 
  -6  -8   3      228.61      357.08     54.72 o 
  -5  -8   3      910.03      890.94     75.14 o 
  -4  -8   3        0.38       -2.67     36.34 o 
  -3  -8   3      863.73      764.61     70.54 o 
  -2  -8   3       88.00       52.58     36.02 o 
  -1  -8   3      281.73      237.80     44.25 o 
   0  -8   3     1097.50     1080.75     73.75 o 
   1  -8   3       55.59       77.32     25.94 o 
   2  -8   3      444.29      458.94     35.33 o 
   3  -8   3      423.01      427.72     35.25 o 
   4  -8   3      227.33      182.58     40.40 o 
   5  -8   3      545.94      558.90     39.11 o 
   6  -8   3        1.80      -20.52     33.77 o 
  -9  -7   3      573.28      737.89     74.39 o 
  -8  -7   3       62.84       19.88     40.61 o 
  -7  -7   3      422.77      370.65     54.08 o 
  -6  -7   3     1079.25     1033.09     76.52 o 
  -5  -7   3      253.23      282.27     46.49 o 
  -4  -7   3     1362.00     1193.51     78.77 o 
  -3  -7   3        0.40      -34.84     30.46 o 
  -2  -7   3      817.69      771.88     64.34 o 
  -1  -7   3       99.73      110.30     35.59 o 
   0  -7   3      811.60      764.39     61.56 o 
   1  -7   3      835.18      756.21     43.78 o 
   2  -7   3        1.32       16.07     21.77 o 
   3  -7   3      245.47      250.94     28.60 o 
   4  -7   3      242.88      191.62     26.86 o 
   5  -7   3       29.67      -11.51     35.70 o 
   6  -7   3      530.08      623.53     56.97 o 
 -10  -6   3      452.09      427.94     62.84 o 
  -9  -6   3       89.87       59.21     42.86 o 
  -8  -6   3     1216.32     1214.03     84.01 o 
  -7  -6   3     1708.21     1509.55     89.56 o 
  -6  -6   3      628.27      560.15     55.79 o 
  -5  -6   3      701.91      784.27     63.81 o 
  -4  -6   3      145.60      153.48     36.98 o 
  -3  -6   3     2276.20     2289.44    105.70 o 
  -2  -6   3        0.63      -32.06     26.08 o 
  -1  -6   3     3568.74     3375.00    133.28 o 
   0  -6   3     1763.77     1734.42     84.97 o 
   1  -6   3      317.92      367.80     34.15 o 
   2  -6   3     1353.52     1230.12     48.86 o 
   3  -6   3      392.61      379.57     30.48 o 
   4  -6   3      803.03      689.88     39.02 o 
   5  -6   3      834.90      769.06     41.07 o 
   7  -6   3      151.11      255.30     27.71 o 
 -10  -5   3      407.07      406.67     60.07 o 
  -9  -5   3      920.91      901.84     75.35 o 
  -8  -5   3       10.62       43.18     37.73 o 
  -7  -5   3     2192.39     2139.49    106.34 o 
  -6  -5   3     1599.14     1632.14     88.07 o 
  -5  -5   3      964.71      961.58     66.05 o 
  -4  -5   3     3029.99     3071.47    125.69 o 
  -3  -5   3      194.02      168.97     34.84 o 
  -2  -5   3     4680.32     4649.21    169.62 o 
  -1  -5   3      116.34       85.08     26.93 o 
   0  -5   3     2010.50     1978.21     87.85 o 
   1  -5   3     8427.94     8410.70    194.06 o 
   2  -5   3      674.32      631.24     36.17 o 
   3  -5   3     2223.12     2125.69     64.05 o 
   4  -5   3      175.99      162.57     22.82 o 
   5  -5   3     1651.80     1578.36     54.11 o 
   6  -5   3       70.74       65.09     21.27 o 
   7  -5   3      156.75      102.07     29.61 o 
   8  -5   3      649.88      731.05     55.36 o 
 -11  -4   3      174.46      182.33     53.01 o 
 -10  -4   3      182.82      154.76     49.59 o 
  -9  -4   3      233.30      276.71     50.45 o 
  -8  -4   3      872.62      957.10     71.61 o 
  -7  -4   3      162.01      125.80     38.16 o 
  -6  -4   3     2344.07     2403.80    108.27 o 
  -5  -4   3     2703.53     2707.12    114.36 o 
  -4  -4   3      415.60      420.52     22.71 o 
  -3  -4   3     4757.49     4758.14    108.62 o 
  -2  -4   3       26.53       41.04     24.37 o 
  -1  -4   3     6261.79     6056.69    204.89 o 
   0  -4   3     1452.51     1359.49     65.84 o 
   1  -4   3     6530.71     6780.93    157.36 o 
   2  -4   3     1795.94     1597.63     51.11 o 
   3  -4   3      438.76      477.92     29.04 o 
   4  -4   3     2491.58     2256.98     64.31 o 
   5  -4   3      920.05      847.01     52.58 o 
   6  -4   3     1672.15     1441.25     70.01 o 
   7  -4   3     1549.80       25.54     12.50 o 
   8  -4   3      113.53       36.02     27.68 o 
 -11  -3   3      275.49      309.84     56.97 o 
 -10  -3   3      295.57      364.88     56.43 o 
  -9  -3   3      331.81      302.57     51.41 o 
  -8  -3   3      117.18      146.32     40.72 o 
  -7  -3   3      941.92      923.23     30.32 o 
  -6  -3   3     1435.14     1414.34     47.78 o 
  -5  -3   3     4006.88     4038.62     96.93 o 
  -4  -3   3      261.67      274.30     18.13 o 
  -3  -3   3      346.36      344.25     22.30 o 
  -2  -3   3     4055.96     4093.76    144.71 o 
  -1  -3   3       63.69       74.60     22.34 o 
   0  -3   3     2896.07     2767.29    101.86 o 
   1  -3   3      692.17      607.07     29.74 o 
   2  -3   3      537.89      468.97     28.38 o 
   3  -3   3    10478.14    10670.04    237.22 o 
   4  -3   3      406.60      371.94     33.35 o 
   5  -3   3     6102.54     5414.35    179.56 o 
   6  -3   3     2528.11     2346.30     93.52 o 
   7  -3   3      557.41      445.47     39.54 o 
   8  -3   3      570.70      273.07     29.07 o 
   9  -3   3      305.73      227.33     37.94 o 
 -10  -2   3       86.00        5.99     38.48 o 
  -9  -2   3      381.98      426.81     32.61 o 
  -8  -2   3      922.98      865.78     58.03 o 
  -7  -2   3        2.48       12.21     17.96 o 
  -6  -2   3     1211.82     1219.10     50.66 o 
  -5  -2   3     1616.39     1688.14     39.53 o 
  -4  -2   3     1482.48     1652.42     55.47 o 
  -3  -2   3     6023.42     6376.05    141.36 o 
  -2  -2   3      337.24      396.42     22.77 o 
  -1  -2   3     5954.61     5975.57    196.34 o 
   0  -2   3      692.87      694.93     29.90 o 
   1  -2   3     3497.95     3572.02     86.03 o 
   2  -2   3    10368.35     9913.69    218.73 o 
   3  -2   3      799.63      869.76     32.28 o 
   4  -2   3     5398.27     4908.49    162.13 o 
   5  -2   3      998.32      861.01     49.06 o 
   6  -2   3     3347.89     3033.42    110.94 o 
   7  -2   3     1765.87     1672.86     73.75 o 
   8  -2   3      121.32       90.31     26.51 o 
   9  -2   3      574.82       33.24     16.14 o 
  10  -2   3       96.01       47.99     33.77 o 
  -8  -1   3       49.21       31.51     35.00 o 
  -7  -1   3      504.96      479.33     40.40 o 
  -6  -1   3      197.11      209.33     22.01 o 
  -5  -1   3     1972.44     1977.32    103.40 o 
  -4  -1   3     7116.18     7311.75    162.52 o 
  -3  -1   3     2816.87     3058.20     58.97 o 
  -2  -1   3      484.89      422.80     24.40 o 
  -1  -1   3       13.74       -3.21     16.46 o 
   0  -1   3     1767.25     1777.30     51.84 o 
   1  -1   3     1009.71     1009.85     32.53 o 
   2  -1   3      383.11      402.96     20.59 o 
   3  -1   3     8834.29     8803.67    273.18 o 
   4  -1   3        8.97        1.28     20.31 o 
   5  -1   3     4668.32     4234.20    142.79 o 
   6  -1   3     2544.47     2517.20     95.01 o 
   7  -1   3     2497.81     2284.42     92.02 o 
   8  -1   3     4526.64     4910.95    169.72 o 
   9  -1   3      406.64      392.35     41.68 o 
  10  -1   3      141.13       60.17     21.70 o 
 -11   0   3      762.44      896.92     70.86 o 
 -10   0   3       60.02      123.23     38.69 o 
  -9   0   3      551.39      634.22     52.26 o 
  -8   0   3       11.59       -8.87     28.96 o 
  -7   0   3      702.49      629.41     49.38 o 
  -6   0   3     1583.40     1505.27     68.72 o 
  -5   0   3      419.50      381.83     24.81 o 
  -4   0   3    11386.51    11523.17    249.36 o 
  -3   0   3     5784.79     5954.22    133.58 o 
  -2   0   3       46.47       54.16     11.64 o 
  -1   0   3     1431.02     1355.44     31.82 o 
   0   0   3       12.70       13.36     10.18 o 
   1   0   3     2348.26     2699.39     84.75 o 
   2   0   3     2307.88     2193.36     78.45 o 
   3   0   3      442.43      409.88     36.02 o 
   4   0   3     8038.56     7762.36    243.26 o 
   5   0   3        4.00      -22.12     20.41 o 
   6   0   3     3504.51     3178.24    114.79 o 
   7   0   3     1016.66     1048.48     59.53 o 
   8   0   3     1621.41     1483.26     75.46 o 
   9   0   3      773.95      893.72     59.85 o 
  10   0   3     1633.40     1623.70     85.29 o 
  11   0   3      827.75     1061.41     73.21 o 
 -11   1   3       48.06       98.97     42.43 o 
 -10   1   3      935.59      946.41     71.50 o 
  -9   1   3       18.92       12.83     33.45 o 
  -8   1   3     1859.03     1693.06     81.12 o 
  -7   1   3     2008.06     1941.77     82.94 o 
  -6   1   3     1069.81     1083.64     60.17 o 
  -5   1   3     3185.06     3091.56    109.34 o 
  -4   1   3      435.41      441.41     34.74 o 
  -3   1   3     7553.21     7614.33    229.47 o 
  -2   1   3        4.40       21.55     13.02 o 
  -1   1   3        4.40      -17.29     11.53 o 
   0   1   3       13.08       -8.02     14.00 o 
   1   1   3      297.91      363.07     31.10 o 
   3   1   3      461.70      351.44     17.03 o 
   4   1   3      841.12      766.24     28.42 o 
   5   1   3     6244.15     6570.67    211.30 o 
   6   1   3      727.51      705.82     48.20 o 
   7   1   3     1732.04     1698.72     75.99 o 
   8   1   3     1484.97     1591.95     79.62 o 
  10   1   3     2238.93     2707.87    114.47 o 
  11   1   3        6.23      -51.84     37.30 o 
  12   1   3      864.15      941.81     78.98 o 
 -11   2   3     1060.02     1150.33     81.12 o 
 -10   2   3       35.71       57.07     39.54 o 
  -9   2   3     1167.01     1217.99     74.60 o 
  -8   2   3        0.85       -2.57     31.64 o 
  -7   2   3     1070.92      999.85     59.53 o 
  -6   2   3     2392.32     2348.12     93.41 o 
  -5   2   3       51.50       79.41     27.90 o 
  -4   2   3     3966.06     3490.65    118.74 o 
  -3   2   3      585.42      500.86     19.16 o 
  -2   2   3     3871.98     3609.78     81.34 o 
  -1   2   3      109.31      125.73     10.66 o 
   0   2   3     3210.13     3156.67     97.90 o 
   1   2   3     1844.61     1971.26     69.79 o 
   2   2   3      254.82      339.24     17.51 o 
   3   2   3      712.28      761.39     42.06 o 
   4   2   3     7081.85     7248.85    162.22 o 
   5   2   3     3568.44     3611.77     87.92 o 
   6   2   3     1901.80     1765.75     51.84 o 
   7   2   3      121.57      120.70     26.35 o 
   8   2   3     1362.01     1560.38     64.23 o 
   9   2   3      659.13      679.96     62.52 o 
  10   2   3        2.55       32.49     38.90 o 
  11   2   3      476.10      682.20     64.77 o 
 -11   3   3       88.61       42.86     44.35 o 
 -10   3   3      644.35      821.47     71.29 o 
  -9   3   3       21.91       36.12     37.51 o 
  -8   3   3     1069.23     1093.47     70.54 o 
  -7   3   3     1278.36     1273.99     68.94 o 
  -6   3   3     2469.70     2423.36     98.65 o 
  -5   3   3     4048.19     3771.84    132.42 o 
  -4   3   3        0.29      -14.21     24.37 o 
  -3   3   3     8090.88     7337.52    224.23 o 
  -2   3   3        1.61      -13.79     23.30 o 
  -1   3   3     2458.35     2264.05     55.07 o 
   0   3   3    13992.30    15946.00   1092.35 o 
   1   3   3      237.11      260.57     23.30 o 
   3   3   3      837.24      922.21     32.23 o 
   4   3   3      892.91      846.82     33.63 o 
   5   3   3      209.03      167.22     18.46 o 
   6   3   3     2814.95     2985.93     78.58 o 
   7   3   3     1767.49     1864.07     85.82 o 
   8   3   3      357.16      359.86     45.32 o 
   9   3   3      469.43      520.07     51.52 o 
  10   3   3      578.98      585.59     51.73 o 
 -11   4   3      599.37      700.27     69.68 o 
 -10   4   3       29.32       -3.31     41.68 o 
  -9   4   3     1800.59     1749.92     93.73 o 
  -8   4   3      420.12      445.47     51.30 o 
  -7   4   3     1568.04     1584.58     81.33 o 
  -6   4   3     1809.16     1708.56     80.05 o 
  -5   4   3      702.43      719.18     57.29 o 
  -4   4   3     5553.49     5183.81    170.26 o 
  -3   4   3      886.38      887.09     55.26 o 
  -2   4   3    12368.72    12263.86    361.14 o 
  -1   4   3     4156.77     4938.85    156.79 o 
   0   4   3     6500.90     8764.75    179.41 o 
   1   4   3     3671.52     3917.69    203.19 o 
   2   4   3      122.62      112.10     17.50 o 
   3   4   3     2904.38     2941.71     75.88 o 
   4   4   3      354.31      395.41     25.91 o 
   5   4   3     2667.71     2719.10     73.65 o 
   6   4   3      959.14      991.97     41.78 o 
   7   4   3      254.10      288.64     26.64 o 
   8   4   3     1315.24     1631.39     80.27 o 
   9   4   3      373.89      409.02     44.89 o 
  11   4   3      800.93     1016.41     73.32 o 
 -10   5   3      814.15     1091.66     82.94 o 
  -9   5   3        2.52      -44.57     39.12 o 
  -8   5   3     1448.05     1440.08     85.40 o 
  -7   5   3     1018.98      922.47     68.08 o 
  -6   5   3     1072.46     1110.89     68.62 o 
  -5   5   3     2102.34     1883.84     85.72 o 
  -4   5   3      656.48      785.02     58.03 o 
  -3   5   3     5248.08     4778.00    157.54 o 
  -2   5   3      165.85      136.70     28.64 o 
  -1   5   3    10511.38    14116.49    412.55 o 
   0   5   3     1980.54     2470.61     64.13 o 
   1   5   3     1533.01     1870.48     54.17 o 
   2   5   3     6057.93     6635.65    148.00 o 
   3   5   3      344.33      383.91     36.23 o 
   4   5   3     4421.18     4584.65    160.32 o 
   5   5   3     2211.79     2340.85     95.98 o 
   6   5   3     1818.35     1779.42     81.23 o 
   7   5   3     3730.96     3803.48    143.43 o 
   8   5   3      113.23      105.38     31.85 o 
   9   5   3      728.16      894.14     64.88 o 
  10   5   3      288.17      257.36     43.39 o 
  11   5   3      258.12      322.88     50.87 o 
  12   5   3      196.41      177.20     46.71 o 
 -10   6   3      155.50      136.06     51.19 o 
  -9   6   3      880.98     1076.48     81.76 o 
  -8   6   3      132.87       90.63     43.71 o 
  -7   6   3      753.79      769.84     64.98 o 
  -6   6   3      149.46      170.90     40.29 o 
  -5   6   3      590.68      689.69     58.68 o 
  -4   6   3     3269.13     3105.56    117.89 o 
  -3   6   3      113.45      100.75     23.83 o 
  -2   6   3     6571.69     7356.44    228.61 o 
  -1   6   3     2312.44     2891.06    103.57 o 
   0   6   3     2047.31     2819.85     58.56 o 
   1   6   3     1988.96     1937.67     78.66 o 
   2   6   3      120.53      136.40     29.71 o 
   3   6   3     5630.76     5734.81    131.14 o 
   4   6   3      306.22      356.61     23.78 o 
   5   6   3     3293.51     3282.45    127.40 o 
   6   6   3     1864.27     1928.30     89.35 o 
   7   6   3     1495.51     1506.66     79.84 o 
   8   6   3     2610.76     2560.27    111.69 o 
   9   6   3      147.90      146.42     37.83 o 
  10   6   3      869.09     1011.71     73.10 o 
  11   6   3      323.83      362.32     52.80 o 
  -9   7   3       61.51       90.74     48.63 o 
  -8   7   3      509.75      491.85     60.49 o 
  -7   7   3       26.28      -16.99     40.29 o 
  -6   7   3      622.96      642.45     58.46 o 
  -5   7   3      782.64      781.17     60.81 o 
  -4   7   3        1.30       -4.81     32.38 o 
  -3   7   3     2023.20     2024.38     89.99 o 
  -2   7   3      664.02      805.33     57.71 o 
  -1   7   3     2591.93     3241.22     97.90 o 
   0   7   3      800.75      928.14     41.15 o 
   1   7   3      352.07      287.55     18.92 o 
   2   7   3     3475.37     3498.59     88.72 o 
   3   7   3       12.24        7.71     16.70 o 
   4   7   3     3329.55     3251.79     81.78 o 
   5   7   3      818.61      742.80     58.78 o 
   6   7   3     1976.89     2066.28     99.18 o 
   7   7   3     2305.22     2345.34    107.31 o 
   8   7   3     2627.05     2546.59    115.11 o 
   9   7   3     1905.38     2205.33    107.84 o 
  10   7   3      306.74      221.56     45.74 o 
  11   7   3      306.28      413.62     56.32 o 
  -8   8   3       30.37       70.75     48.95 o 
  -7   8   3      482.80      436.28     60.07 o 
  -6   8   3      523.40      564.96     59.53 o 
  -5   8   3      109.84      199.33     42.86 o 
  -4   8   3     3045.04     2857.82    114.47 o 
  -3   8   3      559.53      566.67     49.91 o 
  -2   8   3      813.99      808.75     58.57 o 
  -1   8   3      211.28      242.21     34.20 o 
   0   8   3     1819.79     2222.58     67.34 o 
   1   8   3      879.33      926.12     36.00 o 
   2   8   3      330.95      284.27     25.31 o 
   3   8   3     3502.96     3335.01     85.54 o 
   4   8   3      373.87      405.18     50.13 o 
   5   8   3     2294.83     2179.14    104.42 o 
   6   8   3     1039.20     1065.68     76.31 o 
   7   8   3      416.68      345.97     49.70 o 
   8   8   3       16.52       17.42     34.31 o 
   9   8   3      179.58      153.37     44.25 o 
  10   8   3     1073.53     1082.04     80.27 o 
  -7   9   3       59.58       50.13     49.27 o 
  -6   9   3     1159.68     1260.95     85.50 o 
  -5   9   3      141.77       81.01     45.42 o 
  -4   9   3     1825.24     1962.71     94.27 o 
  -3   9   3      296.14      310.91     43.61 o 
  -2   9   3       74.57       48.49     25.92 o 
  -1   9   3      655.31      696.26     47.93 o 
   0   9   3      320.52      335.56     23.43 o 
   1   9   3     1202.14     1246.26     38.55 o 
   2   9   3     1920.02     1985.59    102.39 o 
   3   9   3       34.76       12.08     35.59 o 
   4   9   3     1486.04     1440.72     88.82 o 
   5   9   3      476.91      399.83     53.76 o 
   6   9   3      451.00      496.13     58.25 o 
   7   9   3      488.87      655.70     66.69 o 
   8   9   3      522.59      584.95     64.23 o 
   9   9   3      324.11      374.18     56.54 o 
  10   9   3       35.68       79.73     43.50 o 
  -6  10   3       76.25       82.19     50.23 o 
  -5  10   3      949.88     1171.28     81.55 o 
  -4  10   3       10.49      -27.80     28.44 o 
  -3  10   3      673.08      712.23     45.42 o 
  -2  10   3     1058.87     1104.42     52.83 o 
  -1  10   3       86.06       98.88     27.27 o 
   0  10   3      995.40     1068.54     37.40 o 
   1  10   3      259.39      266.77     48.74 o 
   2  10   3      206.25      254.16     48.84 o 
   3  10   3     1060.98      901.30     76.31 o 
   4  10   3        9.22       12.50     40.40 o 
   5  10   3      894.43      821.89     76.20 o 
   6  10   3       55.67       29.50     41.26 o 
   7  10   3      945.92      938.18     83.37 o 
   8  10   3      709.21      852.68     79.73 o 
   9  10   3       16.29       -7.70     40.93 o 
  -5  11   3       45.12       60.76     48.10 o 
  -4  11   3     1059.12     1156.79     81.44 o 
  -3  11   3       26.00       27.70     30.56 o 
  -2  11   3      448.43      503.70     41.26 o 
  -1  11   3      219.20      192.38     50.45 o 
   0  11   3        0.96      -16.25     38.16 o 
   1  11   3      965.62      876.83     76.52 o 
   2  11   3      286.61      264.84     52.16 o 
   3  11   3      432.90      424.52     60.60 o 
   4  11   3     1829.37     1802.29    108.05 o 
   5  11   3        0.04        0.86     41.90 o 
   6  11   3      539.54      521.46     66.91 o 
   7  11   3      116.76       60.81     49.16 o 
  -3  12   3      436.56      512.05     71.18 o 
  -2  12   3      153.54      230.11     56.32 o 
  -1  12   3      183.25      119.81     52.05 o 
   0  12   3      402.54      487.79     65.73 o 
   1  12   3        2.70      -35.06     42.22 o 
   2  12   3     1264.22     1137.40     88.50 o 
   3  12   3      176.74      225.62     56.75 o 
   4  12   3      876.41      920.01     84.43 o 
   5  12   3      361.93      376.53     65.20 o 
  -3 -10   4      406.29      330.57     57.82 o 
  -2 -10   4      511.41      544.33     67.55 o 
  -1 -10   4       29.95      -17.98     37.83 o 
   0 -10   4      467.89      434.62     44.68 o 
   1 -10   4       90.68       63.96     30.69 o 
   2 -10   4       99.52       31.87     40.29 o 
  -5  -9   4      363.80      296.16     56.32 o 
  -4  -9   4      777.17      798.70     74.60 o 
  -3  -9   4      883.02      806.93     76.10 o 
  -2  -9   4      341.10      368.84     55.58 o 
  -1  -9   4     1230.88     1164.87     80.05 o 
   0  -9   4       95.13       99.97     30.63 o 
   1  -9   4      558.11      593.24     42.39 o 
   2  -9   4      281.73      332.30     36.11 o 
   3  -9   4      317.53      300.90     34.11 o 
   4  -9   4      928.06      915.80     50.10 o 
  -7  -8   4      895.80      840.28     78.77 o 
  -6  -8   4       18.64      -37.62     36.98 o 
  -5  -8   4     1153.05     1054.25     79.94 o 
  -4  -8   4      598.27      472.62     58.57 o 
  -3  -8   4      933.43      825.42     71.61 o 
  -2  -8   4      720.81      641.16     62.42 o 
  -1  -8   4      108.86      113.29     38.05 o 
   0  -8   4      852.04      785.01     48.07 o 
   1  -8   4      229.17      233.18     31.51 o 
   2  -8   4      413.73      402.63     34.97 o 
   3  -8   4      515.55      539.09     37.83 o 
   4  -8   4      111.54      107.31     27.28 o 
   5  -8   4     1544.26     1591.10     90.31 o 
   6  -8   4        5.63       15.18     38.05 o 
  -8  -7   4      118.35      143.97     50.34 o 
  -7  -7   4       34.15       51.94     40.29 o 
  -6  -7   4     1194.54     1129.06     81.55 o 
  -5  -7   4      186.67      115.86     41.15 o 
  -4  -7   4      829.10      714.16     65.30 o 
  -3  -7   4     1715.29     1556.68     89.35 o 
  -2  -7   4       35.23       30.14     32.81 o 
  -1  -7   4      592.65      643.51     55.58 o 
   0  -7   4       78.11      127.25     26.52 o 
   1  -7   4     1647.81     1636.77     60.83 o 
   2  -7   4     1069.36      950.63     47.04 o 
   3  -7   4       42.95       61.24     23.23 o 
   4  -7   4     1730.84     1736.57     62.08 o 
   5  -7   4      229.86      174.42     27.05 o 
   6  -7   4     1218.74     1338.76     79.62 o 
  -9  -6   4       39.91      -35.91     41.15 o 
  -8  -6   4       64.08      129.86     46.49 o 
  -7  -6   4     1387.89     1303.06     86.46 o 
  -6  -6   4       71.03       79.73     38.37 o 
  -5  -6   4      976.34     1001.56     73.00 o 
  -4  -6   4      264.68      339.45     47.13 o 
  -3  -6   4      519.51      526.27     52.05 o 
  -2  -6   4      395.53      376.64     45.85 o 
  -1  -6   4      114.11      104.31     33.56 o 
   0  -6   4     3609.85     3437.83     95.03 o 
   1  -6   4     1514.99     1364.75     53.33 o 
   2  -6   4     1683.48     1581.61     68.72 o 
   3  -6   4     2513.53     2146.81     73.05 o 
   4  -6   4        7.65      -19.40     19.73 o 
   5  -6   4     1513.10     1402.46     53.30 o 
   6  -6   4       20.18      -15.28     32.81 o 
   7  -6   4      745.76      814.52     62.63 o 
 -10  -5   4        1.21      -39.44     41.79 o 
  -9  -5   4      736.66      787.37     74.17 o 
  -8  -5   4      102.30      110.41     43.82 o 
  -7  -5   4      388.95      411.27     52.37 o 
  -6  -5   4     1197.62     1225.36     77.81 o 
  -5  -5   4       37.41       20.41     31.32 o 
  -4  -5   4     1232.27     1201.63     73.00 o 
  -3  -5   4      582.00      587.40     53.87 o 
  -2  -5   4     1181.35     1156.53     68.72 o 
  -1  -5   4     2107.28     2047.25     92.56 o 
   0  -5   4      266.86      286.23     26.86 o 
   1  -5   4     2611.15     2441.25     84.27 o 
   2  -5   4     1244.19     1141.85     46.66 o 
   3  -5   4      634.32      557.57     33.40 o 
   4  -5   4     2054.77     1887.16     60.69 o 
   5  -5   4        0.33      -10.80     18.44 o 
   6  -5   4      674.79      668.54     37.74 o 
   7  -5   4       36.49       50.55     30.78 o 
 -10  -4   4      438.26      422.28     64.13 o 
  -9  -4   4       51.67       -7.80     39.54 o 
  -8  -4   4     1060.06     1060.77     77.59 o 
  -7  -4   4      307.70      275.53     45.74 o 
  -6  -4   4      642.98      673.65     59.85 o 
  -5  -4   4     1293.64     1261.16     73.96 o 
  -4  -4   4      152.05      161.14     17.62 o 
  -3  -4   4     1617.34     1554.35     47.40 o 
  -2  -4   4      600.23      519.96     46.60 o 
  -1  -4   4      701.30      680.39     51.30 o 
   0  -4   4      196.96      205.64     22.33 o 
   1  -4   4        0.05        0.79     16.49 o 
   2  -4   4     1590.35     1443.51     49.64 o 
   3  -4   4      705.65      604.19     33.79 o 
   4  -4   4      249.66      216.32     22.66 o 
   5  -4   4     1324.99     1236.74    111.79 o 
   6  -4   4       46.81       45.49     19.08 o 
   7  -4   4     3328.04     3106.74    121.63 o 
   8  -4   4      628.15      813.56     60.07 o 
   9  -4   4      109.85      -17.63     11.76 o 
 -10  -3   4      244.28      185.97     51.41 o 
  -9  -3   4      989.86     1128.74     82.08 o 
  -8  -3   4       27.21       19.24     35.27 o 
  -7  -3   4      978.34     1040.78     72.68 o 
  -6  -3   4      681.62      767.24     36.67 o 
  -5  -3   4      653.05      592.35     45.58 o 
  -4  -3   4     2848.04     2913.73     77.33 o 
  -3  -3   4      284.00      298.40     26.19 o 
  -2  -3   4     1941.14     1868.55     81.44 o 
  -1  -3   4      578.44      639.35     45.64 o 
   0  -3   4      675.57      635.61     32.11 o 
   1  -3   4       53.18       36.44     14.96 o 
   2  -3   4      341.15      398.87     24.18 o 
   3  -3   4     2367.49     2315.13     81.98 o 
   4  -3   4      549.04      499.15     28.58 o 
   5  -3   4      194.15      146.09     50.50 o 
   6  -3   4      841.63      797.31     56.43 o 
   7  -3   4        9.17       18.28     30.35 o 
   8  -3   4      904.40      830.23     59.21 o 
   9  -3   4      579.96      591.25     50.34 o 
 -10  -2   4      477.10      494.42     61.03 o 
  -9  -2   4      114.13      130.18     44.68 o 
  -8  -2   4     2235.60     2289.34     69.80 o 
  -7  -2   4       10.77       18.08     21.36 o 
  -6  -2   4     2067.26     2140.44     63.45 o 
  -5  -2   4     2545.38     2645.87     70.81 o 
  -4  -2   4       34.44       61.13     17.53 o 
  -3  -2   4     1337.27     1275.22     41.61 o 
  -2  -2   4       52.68       41.67     14.30 o 
  -1  -2   4     3052.24     3016.00    109.23 o 
   0  -2   4     1555.77     1466.46     44.68 o 
   1  -2   4      115.18       86.47     15.14 o 
   2  -2   4     2266.59     2219.84     58.83 o 
   3  -2   4      212.46      201.02     17.16 o 
   4  -2   4     1778.99     1699.96     49.15 o 
   5  -2   4      702.17      597.98     46.39 o 
   6  -2   4       10.38        8.02     25.33 o 
   7  -2   4      536.64      484.05     42.11 o 
   8  -2   4     1289.30      943.42     59.21 o 
   9  -2   4      500.38      538.24     50.55 o 
  10  -2   4      304.17      307.81     45.85 o 
  -9  -1   4      910.41      978.68     61.99 o 
  -8  -1   4       32.71       13.36     20.26 o 
  -7  -1   4     1779.64     1975.14     62.73 o 
  -6  -1   4      786.51      715.42     38.18 o 
  -5  -1   4      657.12      650.85     27.55 o 
  -4  -1   4    20425.61    21601.82    362.25 o 
  -3  -1   4     3022.33     3119.22     77.21 o 
  -2  -1   4     5943.44     5807.96    130.07 o 
  -1  -1   4      341.91      390.16     21.72 o 
   0  -1   4     3847.69     4015.60    128.90 o 
   1  -1   4      404.64      370.03     20.89 o 
   2  -1   4      915.86      945.46     91.59 o 
   3  -1   4     6244.18     6288.61    141.82 o 
   4  -1   4      145.07      126.65     26.72 o 
   5  -1   4     2163.66     2136.39     85.72 o 
   6  -1   4      753.94      712.66     50.13 o 
   7  -1   4       40.40       83.69     29.07 o 
   8  -1   4        4.73      -13.25     29.50 o 
   9  -1   4       67.25       -9.51     34.95 o 
  10  -1   4      227.42      309.73     43.93 o 
  11  -1   4      752.80      680.17     60.07 o 
 -11   0   4      383.13      443.12     54.08 o 
 -10   0   4      627.84      641.27     57.07 o 
  -9   0   4      136.21       88.92     35.48 o 
  -8   0   4     1374.65     1305.31     67.55 o 
  -7   0   4       35.93       13.25     27.47 o 
  -6   0   4     3958.01     4131.92    140.22 o 
  -5   0   4     1145.61     1028.57     41.70 o 
  -4   0   4    16183.76    17418.57    294.31 o 
  -3   0   4     8300.54     8242.07    144.10 o 
  -2   0   4      747.43      850.94     37.57 o 
  -1   0   4     2784.66     2649.49     66.54 o 
   0   0   4     2282.37     2524.84     79.09 o 
   1   0   4     7824.78     9208.31    201.82 o 
   2   0   4     8238.45     9306.43    288.46 o 
   3   0   4       30.09       42.11     19.88 o 
   4   0   4     7367.45     7109.33    226.90 o 
   5   0   4       57.42       30.99     24.58 o 
   6   0   4     1363.39     1207.19     62.10 o 
   7   0   4     1317.58     1291.84     67.33 o 
   8   0   4      284.59      404.43     45.21 o 
   9   0   4      116.42      122.70     38.80 o 
  10   0   4       98.49      171.75     39.87 o 
  11   0   4      369.00      555.23     58.36 o 
 -11   1   4       90.58      129.43     45.10 o 
 -10   1   4      839.73      822.86     67.12 o 
  -9   1   4      208.52      232.78     41.90 o 
  -8   1   4       27.10       34.09     31.10 o 
  -7   1   4     2426.41     2438.64     99.08 o 
  -6   1   4      192.45      190.35     33.67 o 
  -5   1   4     2428.63     2296.17     89.14 o 
  -4   1   4     2555.41     2573.20     95.66 o 
  -3   1   4     2429.90     2340.04     66.32 o 
  -2   1   4    11362.95    11586.70    194.70 o 
  -1   1   4       16.89       31.14     14.38 o 
   0   1   4     8527.49     9136.28    279.91 o 
   1   1   4     3951.50     4407.56    142.26 o 
   2   1   4     4809.59     5476.23    175.49 o 
   3   1   4     8354.16     9057.72    281.52 o 
   4   1   4       95.95      168.33     24.58 o 
   5   1   4     6650.21     6522.04    211.62 o 
   6   1   4      262.44      273.50     34.41 o 
   7   1   4     1035.37     1093.37     63.91 o 
   8   1   4      816.08      817.73     59.00 o 
   9   1   4       14.91      -22.98     32.70 o 
  10   1   4     1957.54     2499.35    110.73 o 
  11   1   4      141.28      149.52     45.00 o 
  12   1   4      438.88      580.56     65.84 o 
 -11   2   4      291.47      357.40     55.68 o 
 -10   2   4      346.53      270.83     49.38 o 
  -9   2   4       39.02       44.46     36.66 o 
  -8   2   4      642.65      707.64     57.29 o 
  -7   2   4       70.89       45.74     33.13 o 
  -6   2   4     2485.60     2555.14    102.28 o 
  -5   2   4      307.06      225.51     34.31 o 
  -4   2   4     1055.68      897.92     30.98 o 
  -3   2   4     4202.40     4055.86     92.50 o 
  -2   2   4      166.41      206.85     13.29 o 
  -1   2   4     2219.11     2151.48     54.53 o 
   0   2   4     1230.15     1200.56     48.42 o 
   1   2   4     3363.78     3592.50    118.31 o 
   2   2   4     3959.09     4213.78     96.58 o 
   3   2   4     1795.91     1700.20     59.32 o 
   4   2   4    23749.47    25386.06    545.57 o 
   5   2   4      499.63      529.29     25.94 o 
   6   2   4     3756.45     3934.32     96.69 o 
   7   2   4      428.69      410.27     54.88 o 
   8   2   4      978.28      946.09     63.59 o 
   9   2   4     2302.90     2149.96     98.65 o 
  10   2   4      183.15      227.76     48.84 o 
  11   2   4      366.62      672.59     66.16 o 
  12   2   4      242.06      221.45     57.18 o 
 -11   3   4      133.56       76.95     46.92 o 
 -10   3   4       75.67       75.78     43.29 o 
  -9   3   4      154.10      146.64     43.07 o 
  -8   3   4      232.06      257.68     41.90 o 
  -7   3   4      637.47      605.15     52.05 o 
  -6   3   4       23.65        5.02     31.85 o 
  -5   3   4     3207.21     2950.48    110.83 o 
  -4   3   4     1275.93     1056.81     61.24 o 
  -3   3   4      496.34      424.95     39.33 o 
  -2   3   4     7805.46     7366.15    129.96 o 
  -1   3   4     2621.87     2593.51     51.43 o 
   0   3   4     1584.26     1512.50     42.40 o 
   1   3   4     5677.64     5915.72    185.65 o 
   2   3   4     4692.07     4977.64    114.75 o 
   3   3   4     6286.92     6758.29    152.43 o 
   4   3   4     3361.05     3540.57     89.56 o 
   5   3   4     3461.37     3183.12     80.21 o 
   6   3   4      252.96      281.42     22.03 o 
   7   3   4     1506.51     1495.99     50.54 o 
   8   3   4     1575.64     1602.92     55.16 o 
   9   3   4       36.78       89.70     22.52 o 
  10   3   4     1061.32     1072.42     75.03 o 
  11   3   4        7.14       -9.83     43.29 o 
 -10   4   4        0.64      -20.73     40.40 o 
  -9   4   4     1073.82     1037.68     75.35 o 
  -8   4   4      814.63      688.94     57.39 o 
  -7   4   4       20.05      -47.24     31.85 o 
  -6   4   4     1184.53     1218.31     73.00 o 
  -5   4   4       66.86      101.00     34.52 o 
  -4   4   4     1771.93     1624.87     77.06 o 
  -3   4   4     2295.41     2014.66     85.08 o 
  -2   4   4       74.38       41.90     27.25 o 
  -1   4   4     9630.42     9734.81    165.72 o 
   0   4   4       37.03       29.27     14.04 o 
   1   4   4      978.41      813.39     38.10 o 
   2   4   4     2429.42     2615.74     94.80 o 
   3   4   4     1065.54     1035.25     36.86 o 
   4   4   4     1695.49     1645.07     48.93 o 
   5   4   4      539.20      630.49     32.16 o 
   6   4   4     6223.96     6232.47    147.71 o 
   7   4   4      652.86      698.09     37.95 o 
   8   4   4      551.62      682.37     61.94 o 
   9   4   4     1503.60     1542.40     57.89 o 
  10   4   4       70.02       92.70     26.92 o 
 -10   5   4      488.71      634.00     67.01 o 
  -9   5   4       89.84       55.04     42.97 o 
  -8   5   4      846.55      787.27     64.23 o 
  -7   5   4     1062.08     1034.15     68.19 o 
  -6   5   4      267.00      264.42     44.35 o 
  -5   5   4     1879.55     1742.44     84.65 o 
  -4   5   4      219.51      206.38     36.87 o 
  -3   5   4     1300.93     1177.80     66.26 o 
  -2   5   4      174.72      194.30     33.67 o 
  -1   5   4     7428.39     9708.63    201.62 o 
   0   5   4     3121.07     3740.03     86.48 o 
   1   5   4     5198.23     6191.09    140.58 o 
   2   5   4      643.33      521.41     25.15 o 
   3   5   4     4031.38     4249.18    104.92 o 
   4   5   4      227.68      211.58     22.15 o 
   5   5   4     3528.82     3516.18     91.06 o 
   6   5   4      265.86      298.69     25.00 o 
   7   5   4     1890.45     2041.59     96.94 o 
   8   5   4      962.53      663.61     48.84 o 
  10   5   4     1793.81     1626.37     82.51 o 
  11   5   4        0.08      -37.03     24.69 o 
 -10   6   4       87.38      101.43     50.02 o 
  -9   6   4      844.79      915.63     75.35 o 
  -8   6   4       71.16      -11.12     39.22 o 
  -7   6   4     1326.42     1194.47     75.99 o 
  -6   6   4       36.17       21.38     36.34 o 
  -5   6   4      346.33      358.04     47.13 o 
  -4   6   4     2729.77     2693.87    110.62 o 
  -3   6   4      143.97      134.56     35.16 o 
  -2   6   4     2764.27     2885.72    109.66 o 
  -1   6   4     4482.35     5610.95    124.14 o 
   0   6   4      159.03      222.94     21.84 o 
   1   6   4     2783.91     3496.85     88.07 o 
   2   6   4     1275.35     1321.52     46.59 o 
   3   6   4     1379.46     1243.41     43.53 o 
   4   6   4      870.28      836.00     58.03 o 
   5   6   4      431.42      408.17     40.19 o 
   6   6   4     2978.37     3000.82    119.70 o 
   7   6   4      177.14      256.51     36.98 o 
   8   6   4     1144.97     1302.31     74.39 o 
   9   6   4      606.24      596.92     57.07 o 
  11   6   4      707.38      731.90     66.91 o 
  -9   7   4        5.06       -5.56     45.21 o 
  -8   7   4      515.52      598.84     64.13 o 
  -7   7   4      156.37      120.13     43.82 o 
  -6   7   4        1.81        0.75     36.23 o 
  -5   7   4     2168.40     2269.67    103.57 o 
  -4   7   4     1910.02     1839.80     90.74 o 
  -3   7   4     4734.24     4907.53    169.08 o 
  -2   7   4      228.29      253.73     39.12 o 
  -1   7   4      653.68      725.81     56.22 o 
   0   7   4      774.46      925.69     32.92 o 
   1   7   4      518.31      688.11     37.96 o 
   2   7   4     1060.48     1034.66     43.76 o 
   3   7   4      402.35      475.50     28.81 o 
   4   7   4     1543.32     1471.19     50.51 o 
   5   7   4      658.62      669.70     57.82 o 
   6   7   4      190.28      124.41     35.48 o 
   7   7   4     3353.50     3590.68    142.90 o 
  10   7   4      494.55      483.52     54.29 o 
  11   7   4        6.63       -2.35     36.66 o 
  -8   8   4      324.08      297.44     57.93 o 
  -7   8   4      763.47      860.91     75.24 o 
  -6   8   4     1477.78     1445.42     85.40 o 
  -5   8   4      584.61      635.82     57.29 o 
  -4   8   4      274.64      229.36     45.42 o 
  -3   8   4      594.50      606.64     54.19 o 
  -1   8   4      557.02      727.29     41.94 o 
   0   8   4     1333.30     1639.74     44.48 o 
   1   8   4     2593.08     3070.47     83.49 o 
   2   8   4       27.02       -8.64     19.45 o 
   3   8   4     2853.77     2667.76     74.30 o 
   4   8   4      647.38      643.61     68.62 o 
   5   8   4     1646.17     1665.70     89.88 o 
   6   8   4     1432.19     1387.17     81.76 o 
   7   8   4      207.07      253.30     44.46 o 
   8   8   4       38.24       17.42     34.09 o 
   9   8   4       72.80      113.72     39.65 o 
  -7   9   4      382.37      400.90     60.81 o 
  -6   9   4     1364.51     1416.67     89.03 o 
  -5   9   4     1752.03     1640.58     89.46 o 
  -4   9   4       29.60       28.43     37.51 o 
  -3   9   4     1423.38     1505.17     81.44 o 
  -2   9   4      230.08      319.55     33.12 o 
  -1   9   4     2492.97     3405.57    127.08 o 
   0   9   4     1435.64     1870.85     49.56 o 
   1   9   4     1107.38     1270.13     50.96 o 
   2   9   4     2118.40     2215.24     96.40 o 
   3   9   4       31.26       33.67     36.23 o 
   4   9   4     1865.80     1821.63     98.86 o 
   5   9   4      433.19      517.40     56.54 o 
   6   9   4      159.69      144.39     41.15 o 
   7   9   4       11.77       44.35     39.44 o 
   8   9   4      255.24      332.50     51.62 o 
   9   9   4     1493.02     1586.07     96.30 o 
  10   9   4      173.95      233.53     50.87 o 
  -6  10   4      414.39      545.19     65.73 o 
  -5  10   4      610.80      666.17     65.30 o 
  -4  10   4      940.76      937.11     72.46 o 
  -3  10   4       42.59       43.79     29.82 o 
  -2  10   4     1286.64     1628.82     62.35 o 
  -1  10   4        1.70      -30.00     20.00 o 
   0  10   4      954.69     1255.88     41.50 o 
   1  10   4     2018.51     2278.17    195.91 o 
   2  10   4       75.25       73.85     41.47 o 
   3  10   4     2690.05     2692.16    126.54 o 
   4  10   4      128.87      165.77     46.60 o 
   5  10   4     1795.80     1591.31     95.76 o 
   6  10   4      439.14      383.69     56.75 o 
   7  10   4      377.85      474.75     62.95 o 
   8  10   4     1903.79     2071.41    114.25 o 
   9  10   4        0.58      -22.23     39.65 o 
  -5  11   4      205.55      264.74     55.90 o 
  -4  11   4      396.37      412.19     63.75 o 
  -3  11   4      664.10      678.26     46.63 o 
  -2  11   4       30.06       46.23     28.63 o 
  -1  11   4      873.15     1026.62     40.80 o 
   0  11   4      476.10      555.02     64.66 o 
   1  11   4     1014.09     1021.86     80.59 o 
   2  11   4     3470.46     3109.41    140.97 o 
   3  11   4      247.43      204.78     51.94 o 
   4  11   4     1321.88     1196.18     88.50 o 
   5  11   4      168.89      131.67     49.48 o 
   6  11   4      882.47      892.75     82.19 o 
   7  11   4      443.33      424.31     66.69 o 
  -3  12   4       58.41       50.55     34.07 o 
  -2  12   4      786.20      947.69     83.79 o 
  -1  12   4       40.12        1.18     43.50 o 
   0  12   4      900.73      907.50     78.77 o 
   1  12   4      806.79      855.99     80.48 o 
   2  12   4      353.76      371.51     60.81 o 
   3  12   4      794.67      791.22     77.91 o 
   4  12   4        0.07      -37.51     44.78 o 
   5  12   4     1013.55     1003.91     86.89 o 
   6  12   4      135.57      123.87     53.23 o 
  -4  -9   5      797.53      794.00     75.46 o 
  -3  -9   5      367.70      417.89     58.25 o 
  -2  -9   5       36.12       44.46     39.12 o 
  -1  -9   5      226.34      207.74     33.84 o 
   0  -9   5      529.78      505.63     49.27 o 
   1  -9   5        5.06       12.99     26.36 o 
   2  -9   5      625.80      565.40     43.17 o 
   3  -9   5      258.72      261.42     51.62 o 
  -6  -8   5       68.59       50.98     43.50 o 
  -5  -8   5      363.36      373.33     57.71 o 
  -4  -8   5       90.09       92.13     42.64 o 
  -3  -8   5      111.41      133.92     42.54 o 
  -2  -8   5      991.24      861.97     72.46 o 
  -1  -8   5      134.96      155.99     31.66 o 
   0  -8   5       92.07       81.07     28.07 o 
   1  -8   5      176.01      162.80     29.48 o 
   2  -8   5       50.72       35.78     25.72 o 
   3  -8   5      322.39      307.13     33.30 o 
   4  -8   5      176.25      154.65     44.35 o 
   5  -8   5      303.81      352.27     52.26 o 
  -7  -7   5       11.94       -1.39     41.04 o 
  -6  -7   5      859.53      813.24     73.64 o 
  -5  -7   5       79.80       82.72     41.26 o 
  -4  -7   5      216.06      145.25     42.32 o 
  -3  -7   5      911.08      879.07     69.47 o 
  -2  -7   5        4.46      -26.08     30.46 o 
  -1  -7   5      160.59      119.19     28.27 o 
   0  -7   5       36.30       30.05     23.31 o 
   1  -7   5      132.41      159.50     27.62 o 
   2  -7   5      283.34      230.48     30.08 o 
   3  -7   5        0.02       -9.60     22.31 o 
   4  -7   5     1254.88     1299.32     80.05 o 
   5  -7   5      190.46      263.46     46.06 o 
   6  -7   5      240.24      191.31     45.85 o 
   7  -7   5       99.42      113.50     42.64 o 
  -8  -6   5       21.57       58.57     44.35 o 
  -7  -6   5      549.76      638.28     67.76 o 
  -6  -6   5       57.69       32.92     37.19 o 
  -5  -6   5     1386.46     1408.44     85.61 o 
  -4  -6   5      327.18      343.29     47.99 o 
  -3  -6   5      477.15      491.53     51.84 o 
  -2  -6   5     1615.30     1519.06     83.47 o 
  -1  -6   5       31.18      -14.11     30.14 o 
   0  -6   5     1209.56     1075.41     49.78 o 
   1  -6   5      841.78      856.49     47.83 o 
   2  -6   5      428.71      456.95     38.58 o 
   3  -6   5     1005.34      962.86     49.27 o 
   4  -6   5      337.94      311.98     34.90 o 
   5  -6   5      188.25      245.50     42.86 o 
   6  -6   5      103.18       60.28     39.33 o 
   7  -6   5       38.24        5.24     37.09 o 
   8  -6   5       75.85       81.23     40.08 o 
  -9  -5   5      474.35      445.15     63.70 o 
  -8  -5   5      872.74      998.35     79.94 o 
  -7  -5   5       15.40       88.07     40.29 o 
  -6  -5   5     1608.23     1604.35     91.92 o 
  -5  -5   5      230.42      222.52     42.97 o 
  -4  -5   5     1609.47     1627.22     86.68 o 
  -3  -5   5      892.36      892.75     63.17 o 
  -2  -5   5      245.84      243.79     39.12 o 
  -1  -5   5     6884.30     6848.55    236.84 o 
   0  -5   5        2.44      -14.45     19.50 o 
   1  -5   5     1947.14     1749.44     91.76 o 
   2  -5   5      790.41      699.68     47.45 o 
   3  -5   5      490.85      471.59     31.03 o 
   4  -5   5      407.85      430.97     30.09 o 
   5  -5   5       57.78       76.63     37.19 o 
   6  -5   5      866.29      759.69     63.49 o 
   7  -5   5       13.99       25.22     35.70 o 
   8  -5   5      109.91      122.80     41.04 o 
  -9  -4   5      266.06      212.05     52.80 o 
  -8  -4   5      363.38      402.50     56.22 o 
  -7  -4   5     2482.17     2451.04    117.67 o 
  -6  -4   5        0.19       -7.48     32.28 o 
  -5  -4   5     2333.14     2397.71    109.98 o 
  -4  -4   5      263.33      280.77     40.40 o 
  -3  -4   5     1305.80     1307.53     72.84 o 
  -2  -4   5     1580.15     1489.67     75.88 o 
  -1  -4   5     2351.53     2429.59    100.20 o 
   0  -4   5     2693.18     2543.19     73.87 o 
   1  -4   5     1140.07     1097.88     67.28 o 
   2  -4   5     1567.05     1399.32     50.17 o 
   3  -4   5     2419.02     2355.50     68.44 o 
   4  -4   5      324.43      340.05     26.08 o 
   5  -4   5     1380.12     1581.79     52.99 o 
   6  -4   5        0.19       -8.44     30.14 o 
   7  -4   5     1553.61     1391.13     75.99 o 
   8  -4   5      274.26      306.53     42.97 o 
   9  -4   5        1.59       58.25     37.09 o 
 -10  -3   5        2.15      -59.64     39.76 o 
  -9  -3   5      537.76      630.80     66.80 o 
  -8  -3   5     1150.21     1133.34     82.08 o 
  -7  -3   5      281.91      262.07     46.49 o 
  -6  -3   5        3.94      -23.51     30.57 o 
  -5  -3   5      231.64      255.41     50.55 o 
  -4  -3   5     2192.19     2312.03     64.86 o 
  -3  -3   5      556.59      565.80     49.75 o 
  -2  -3   5      755.91      756.70     52.16 o 
  -1  -3   5     5043.47     4989.74    121.97 o 
   0  -3   5      140.59      128.50     19.90 o 
   1  -3   5     6522.61     6513.26    153.26 o 
   2  -3   5     2473.14     2450.22     67.93 o 
   3  -3   5     2442.04     2267.72     75.78 o 
   4  -3   5     2836.84     2702.47     73.20 o 
   5  -3   5      235.26      318.81     23.58 o 
   6  -3   5     1738.48     1779.74     84.11 o 
   7  -3   5       45.28       87.00     33.45 o 
   8  -3   5     1192.38     1164.97     69.26 o 
   9  -3   5      318.59      370.01     45.32 o 
  10  -3   5       60.80       59.85     39.87 o 
  -9  -2   5      167.96       83.04     43.18 o 
  -8  -2   5      294.49      305.67     50.02 o 
  -7  -2   5      966.12      983.88     44.81 o 
  -6  -2   5     1439.55     1326.21     49.60 o 
  -5  -2   5     3540.52     3718.91     94.24 o 
  -4  -2   5       12.86       11.56     16.87 o 
  -3  -2   5     2814.63     2874.61     74.85 o 
  -2  -2   5     1049.75      997.27     38.35 o 
  -1  -2   5       65.40       65.18     16.30 o 
   0  -2   5     6937.77     7082.59    162.86 o 
   1  -2   5      800.81      889.49     78.61 o 
   2  -2   5     2539.37     2411.70     80.16 o 
   3  -2   5     2630.61     2500.60     66.24 o 
   4  -2   5     1174.97      996.03     35.93 o 
   5  -2   5     2707.41     2708.32     71.43 o 
   6  -2   5      186.15      199.76     35.48 o 
   7  -2   5     2862.63     2954.54    116.71 o 
   8  -2   5       74.13       97.58     33.03 o 
   9  -2   5      604.61      596.49     52.48 o 
  10  -2   5      532.00      622.14     56.00 o 
  -9  -1   5      393.48      368.62     42.11 o 
  -8  -1   5      486.85      462.81     32.20 o 
  -7  -1   5      545.23      593.19     38.70 o 
  -6  -1   5     4439.17     4414.73     87.24 o 
  -5  -1   5       60.70       70.01     23.46 o 
  -4  -1   5       40.48        0.29     19.72 o 
  -3  -1   5      147.31      148.40     29.34 o 
  -1  -1   5     2898.87     2725.33     71.08 o 
   0  -1   5      300.89      357.33     22.71 o 
   1  -1   5     5264.74     5418.23    198.79 o 
   2  -1   5     1237.43     1296.54     39.15 o 
   3  -1   5     4868.99     4870.78    112.65 o 
   4  -1   5     4535.34     4402.90    103.07 o 
   5  -1   5     1255.60     1182.65     37.57 o 
   6  -1   5     6464.60     6313.30    210.66 o 
   7  -1   5       22.68        0.21     26.93 o 
   8  -1   5        3.25       -1.71     32.70 o 
   9  -1   5      455.18      612.09     53.76 o 
  10  -1   5       40.90       74.71     38.37 o 
  11  -1   5     1019.23     1127.35     74.81 o 
 -10   0   5      408.17      433.82     50.66 o 
  -9   0   5        0.25      -12.50     30.14 o 
  -8   0   5      985.47     1055.42     64.66 o 
  -7   0   5      889.01      742.06     56.32 o 
  -6   0   5     1981.75     1919.15     57.82 o 
  -5   0   5     3103.24     2927.93     62.88 o 
  -4   0   5       35.78       17.70     14.02 o 
  -3   0   5     1169.00     1106.85     41.64 o 
  -2   0   5       84.07       67.29     13.11 o 
  -1   0   5      371.25      366.07     21.70 o 
   0   0   5     3140.51     3371.07     82.01 o 
   1   0   5      481.39      602.27     24.76 o 
   2   0   5     5687.44     6121.67    198.69 o 
   3   0   5     2194.16     2199.24     85.61 o 
   4   0   5     1678.07     1538.30     70.54 o 
   5   0   5     3237.97     3114.76    114.15 o 
   6   0   5       21.90      -33.24     22.34 o 
   7   0   5      523.43      558.55     47.13 o 
   8   0   5     3635.67     3444.26    132.64 o 
   9   0   5     1810.26     1839.16     90.10 o 
  10   0   5      974.01     1106.08     72.46 o 
  11   0   5       94.25      120.88     43.61 o 
 -11   1   5      107.66      143.43     45.00 o 
 -10   1   5      471.32      498.59     55.15 o 
  -9   1   5     1763.82     1617.39     82.51 o 
  -8   1   5       15.53       40.29     33.03 o 
  -7   1   5     1164.96     1179.30     69.58 o 
  -6   1   5      558.89      568.70     46.71 o 
  -5   1   5     1079.30      925.75     41.75 o 
  -4   1   5      991.95      876.82     38.36 o 
  -3   1   5        8.04        6.44     12.39 o 
  -2   1   5     1149.37     1147.19     48.58 o 
  -1   1   5       12.06       32.92     18.81 o 
   0   1   5        3.72      -28.54     19.02 o 
   1   1   5     3507.13     3992.97    134.24 o 
   2   1   5     1130.15     1418.60     61.13 o 
   3   1   5     5983.73     6126.05    197.83 o 
   4   1   5     2262.66     2207.79     87.85 o 
   5   1   5      815.68      798.17     48.63 o 
   6   1   5     2135.85     1983.88     84.01 o 
   7   1   5       20.55       12.50     30.46 o 
   8   1   5     2205.20     2499.24    106.24 o 
   9   1   5      308.07      316.36     44.89 o 
  10   1   5      805.52      591.79     55.26 o 
  11   1   5     1151.54     1279.33     86.14 o 
  12   1   5        0.42      -41.90     42.97 o 
 -10   2   5      612.14      718.44     62.74 o 
  -9   2   5       35.20       20.41     34.09 o 
  -8   2   5     1123.89     1162.94     71.82 o 
  -7   2   5      147.08       99.93     36.66 o 
  -6   2   5     2015.96     1857.33     85.72 o 
  -5   2   5      591.24      550.07     27.54 o 
  -4   2   5     2062.50     1882.15     48.22 o 
  -3   2   5      663.43      648.33     23.70 o 
  -2   2   5      283.48      332.96     22.19 o 
  -1   2   5      806.21      743.71     30.22 o 
   0   2   5      650.74      630.69     39.65 o 
   1   2   5       34.19        0.86     18.81 o 
   2   2   5     8142.89     9474.44    293.81 o 
   3   2   5     1817.04     1933.54    163.36 o 
   4   2   5     2578.97     2398.55    103.40 o 
   5   2   5     1181.17     1184.89     81.76 o 
   6   2   5      235.52      285.47     37.94 o 
   7   2   5      874.03      897.78     61.03 o 
   8   2   5      283.25      239.09     40.29 o 
   9   2   5     1048.39     1027.53     68.51 o 
  10   2   5      432.52      578.64     57.71 o 
  11   2   5      341.66      329.51     54.29 o 
  12   2   5      857.20     1066.33     82.08 o 
 -10   3   5        2.19       25.33     41.04 o 
  -9   3   5      560.62      656.45     57.82 o 
  -8   3   5      862.09      761.19     62.95 o 
  -7   3   5     2474.82     2365.43    102.50 o 
  -6   3   5      654.11      604.18     51.84 o 
  -5   3   5     2953.03     2626.21    103.99 o 
  -4   3   5     2797.95     2610.16     90.74 o 
  -3   3   5      422.15      405.25     18.24 o 
  -2   3   5     6670.40     6441.62    113.88 o 
  -1   3   5       51.31       46.97     13.87 o 
   0   3   5     2721.38     2492.47     62.55 o 
   1   3   5     1569.16     1512.97     60.81 o 
   2   3   5     1243.40     1282.45     39.64 o 
   3   3   5     1587.28     1538.47     44.48 o 
   4   3   5      130.43      139.05     14.41 o 
   5   3   5     2176.23     2225.55     60.47 o 
   6   3   5      697.52      674.14     31.66 o 
   7   3   5      161.78      200.24     19.91 o 
   8   3   5      747.07      696.15     36.77 o 
   9   3   5      524.60      519.21     53.44 o 
  10   3   5      250.30      327.37     51.19 o 
  11   3   5       10.88      -28.86     42.86 o 
  12   3   5      133.93       78.98     51.84 o 
 -10   4   5      346.15      395.34     57.71 o 
  -9   4   5      131.65      187.57     44.46 o 
  -8   4   5     2309.94     2151.67    100.68 o 
  -7   4   5        8.61      -15.50     34.31 o 
  -6   4   5     3683.43     3478.14    132.42 o 
  -5   4   5     2246.28     2026.52     92.13 o 
  -4   4   5     2359.99     2084.13     91.38 o 
  -3   4   5     4558.28     4332.21    149.95 o 
  -2   4   5      492.09      486.55     33.09 o 
  -1   4   5     1737.05     1516.64     36.80 o 
   0   4   5        5.34       -2.08     13.93 o 
   1   4   5     1670.60     1506.94     45.45 o 
   2   4   5     3410.00     3571.63     87.58 o 
   3   4   5     1513.00     1447.30     58.14 o 
   4   4   5     3203.38     3030.66     98.17 o 
   5   4   5      358.02      349.03     37.78 o 
   6   4   5      843.28      835.45     43.55 o 
   7   4   5      674.95      602.42     35.56 o 
   8   4   5        4.11       23.86     34.90 o 
   9   4   5     1033.21     1148.23     48.97 o 
  10   4   5      164.22      145.25     47.88 o 
  11   4   5       73.48      142.36     50.87 o 
 -10   5   5      173.12      256.19     54.08 o 
  -9   5   5      931.33      933.26     73.85 o 
  -8   5   5      467.52      450.71     53.33 o 
  -7   5   5     1269.88     1318.13     79.84 o 
  -6   5   5      267.40      287.61     45.96 o 
  -5   5   5     2868.54     2528.63    106.24 o 
  -4   5   5     1819.51     1620.38     81.87 o 
  -3   5   5     1113.71     1077.44     68.40 o 
  -2   5   5     2197.74     1994.19     59.18 o 
  -1   5   5      182.93      221.34     19.65 o 
   0   5   5     8735.87     9694.37    267.84 o 
   1   5   5     1980.38     2037.07     81.33 o 
   2   5   5     2564.76     2488.85     56.23 o 
   3   5   5     8134.34     8720.84    276.60 o 
   4   5   5      407.35      390.04     25.55 o 
   5   5   5     3211.25     2886.52     78.21 o 
   6   5   5      661.95      635.53     65.73 o 
   7   5   5      688.16      729.80     83.69 o 
   8   5   5     1033.22     1031.02     46.13 o 
   9   5   5        1.48      -22.94     20.08 o 
  -9   6   5      211.07      261.32     53.55 o 
  -8   6   5      670.14      617.65     61.13 o 
  -7   6   5       27.00       12.93     37.94 o 
  -6   6   5     2152.42     2122.82    100.57 o 
  -5   6   5      423.62      388.61     48.31 o 
  -4   6   5     1821.92     1633.42     84.97 o 
  -3   6   5     1707.88     1447.24     76.42 o 
  -2   6   5      585.86      653.62     35.36 o 
  -1   6   5     4988.87     5343.58    140.38 o 
   0   6   5     1458.64     1684.83     78.02 o 
   1   6   5     2973.96     2878.78     76.55 o 
   2   6   5     1710.64     1700.58     43.84 o 
   3   6   5      768.91      730.57     30.30 o 
   4   6   5     3016.59     3063.09     84.27 o 
   5   6   5      135.89      159.84     21.46 o 
   6   6   5     8268.18     8455.79    279.38 o 
   8   6   5      502.56      442.37     39.44 o 
   9   6   5      801.25      894.36     58.25 o 
  10   6   5        0.03       -6.31     26.61 o 
  -9   7   5      147.04      152.19     51.84 o 
  -8   7   5        0.82      -26.83     40.51 o 
  -7   7   5      748.13      761.62     66.69 o 
  -6   7   5       61.74       49.27     41.58 o 
  -5   7   5     1354.78     1217.13     77.59 o 
  -4   7   5     1136.49     1053.61     70.75 o 
  -3   7   5      916.22      753.28     64.13 o 
  -2   7   5     2207.05     2159.67     76.52 o 
  -1   7   5      217.24      244.57     27.01 o 
   0   7   5     2837.60     3391.04    115.21 o 
   1   7   5      922.44      887.13     49.22 o 
   2   7   5     1614.33     1625.77     56.00 o 
   3   7   5     2802.99     2708.47     75.39 o 
   4   7   5     1560.05     1528.38     52.81 o 
   5   7   5     4874.06     4939.92    179.66 o 
   6   7   5     1668.05     1596.33     81.76 o 
   7   7   5     2675.22     2911.15    121.09 o 
   8   7   5     1758.07     1652.45     85.29 o 
   9   7   5       11.63       14.64     29.61 o 
  10   7   5      814.73     1031.27     70.97 o 
  -8   8   5      741.86      709.24     70.43 o 
  -7   8   5        4.16        2.35     39.97 o 
  -6   8   5     1511.68     1466.05     87.64 o 
  -5   8   5      157.40      164.49     45.96 o 
  -4   8   5      614.07      503.50     54.72 o 
  -3   8   5      639.38      673.65     58.89 o 
  -2   8   5      416.32      432.00     49.48 o 
  -1   8   5     2495.41     3094.34     82.06 o 
   0   8   5      527.52      699.03     33.04 o 
   1   8   5     2557.36     2856.84     80.76 o 
   2   8   5     1056.92     1033.16     46.41 o 
   3   8   5      681.55      645.80     39.00 o 
   4   8   5     2087.22     2015.76    102.87 o 
   5   8   5      258.06      225.68     25.01 o 
   6   8   5      593.47      619.04     58.57 o 
   7   8   5      313.68      342.97     47.45 o 
   8   8   5     1061.07     1095.72     74.39 o 
   9   8   5     1426.71     1436.23     85.93 o 
  10   8   5       18.36       21.38     34.63 o 
  -7   9   5      311.07      286.65     56.97 o 
  -6   9   5      568.08      615.83     63.70 o 
  -5   9   5      512.06      600.76     61.78 o 
  -4   9   5      198.77      272.65     49.59 o 
  -3   9   5     1237.47     1329.03     80.27 o 
  -2   9   5     1404.05     1752.53     73.27 o 
  -1   9   5        2.66      -26.01     19.40 o 
   0   9   5     1132.07     1518.69     92.54 o 
   1   9   5      585.11      617.64     50.13 o 
   2   9   5     1113.97     1106.35     49.05 o 
   3   9   5      870.27      757.76     41.16 o 
   4   9   5      180.70      217.18     44.35 o 
   5   9   5     2102.50     2075.79    105.60 o 
   6   9   5        3.40       -1.60     33.45 o 
   7   9   5      286.87      285.26     49.06 o 
   8   9   5      344.68      331.86     50.34 o 
   9   9   5      637.58      867.96     73.64 o 
  10   9   5      907.60      996.32     79.09 o 
  -6  10   5      539.83      625.13     67.87 o 
  -5  10   5      418.53      400.79     56.65 o 
  -4  10   5      540.10      498.48     57.61 o 
  -3  10   5       36.60       97.15     44.03 o 
  -2  10   5      374.88      407.29     29.85 o 
  -1  10   5      439.52      598.93     31.82 o 
   0  10   5        5.24      -18.75     19.21 o 
   1  10   5     1481.42     1733.04     62.05 o 
   2  10   5      429.66      391.66     33.33 o 
   3  10   5      816.50      766.53     67.76 o 
   4  10   5      662.83      698.88     65.94 o 
   5  10   5      225.27      233.53     50.34 o 
   6  10   5     1339.28     1181.75     82.94 o 
   7  10   5      338.99      357.40     57.82 o 
   8  10   5     1106.94     1196.72     88.28 o 
   9  10   5      634.05      640.63     67.87 o 
  -5  11   5      152.72      155.72     52.05 o 
  -4  11   5      135.15      137.77     46.71 o 
  -3  11   5      479.63      516.51     42.94 o 
  -2  11   5       48.00       67.19     24.56 o 
  -1  11   5      640.36      846.39     38.54 o 
   0  11   5      855.87     1104.36     94.85 o 
   1  11   5       66.58      121.84     48.10 o 
   2  11   5     2899.03     2714.82    129.43 o 
   3  11   5      202.66      137.66     48.10 o 
   4  11   5      186.78      176.24     49.59 o 
   5  11   5      513.75      658.69     70.43 o 
   6  11   5       22.78       30.89     41.90 o 
   7  11   5      468.65      454.55     64.88 o 
   8  11   5        1.59       -1.28     45.00 o 
  -3  12   5        3.20       22.59     25.14 o 
  -2  12   5      447.89      553.24     34.98 o 
  -1  12   5       12.44      -29.71     46.17 o 
   0  12   5      927.71     1008.40     85.08 o 
   1  12   5      874.56      824.25     77.70 o 
   2  12   5       87.55       77.49     48.20 o 
   3  12   5      478.74      459.36     65.09 o 
   4  12   5      240.36      201.15     55.15 o 
   5  12   5       34.38       57.18     48.84 o 
   6  12   5      144.03      109.87     51.73 o 
   1  13   5      218.27      259.71     61.13 o 
   2  13   5      378.04      377.81     66.16 o 
  -4  -8   6      320.96      298.83     53.23 o 
  -3  -8   6      226.81      131.46     43.18 o 
  -2  -8   6      396.03      345.15     52.00 o 
  -1  -8   6      700.15      691.41     48.63 o 
   0  -8   6       61.72       26.65     27.74 o 
   1  -8   6      447.76      476.32     38.31 o 
   2  -8   6       88.00      114.04     46.39 o 
   3  -8   6      988.12      926.74     76.42 o 
   4  -8   6      208.96      279.06     51.19 o 
  -6  -7   6      194.17      151.87     49.59 o 
  -5  -7   6      740.50      698.45     68.62 o 
  -4  -7   6        2.89      -42.75     33.45 o 
  -3  -7   6      251.34      206.70     45.00 o 
  -2  -7   6      849.42      792.67     46.63 o 
  -1  -7   6      128.06      135.01     32.44 o 
   0  -7   6     1515.18     1435.85     60.20 o 
   1  -7   6        5.23       12.11     23.24 o 
   2  -7   6     1024.83     1001.28     49.94 o 
   3  -7   6        1.61       48.10     40.83 o 
   4  -7   6      802.48      841.45     71.39 o 
   5  -7   6      768.72      912.63     76.52 o 
   6  -7   6      127.63      134.13     43.93 o 
  -7  -6   6      401.35      419.39     60.60 o 
  -6  -6   6      304.19      356.23     55.58 o 
  -5  -6   6      148.60      154.76     42.86 o 
  -4  -6   6      571.62      512.91     55.36 o 
  -3  -6   6      462.28      444.93     51.19 o 
  -2  -6   6     1788.82     1853.92     68.30 o 
  -1  -6   6     1445.85     1433.91     58.88 o 
   0  -6   6      126.75      148.56     27.90 o 
   1  -6   6     1989.63     1905.17     73.96 o 
   2  -6   6        7.92       16.68     21.55 o 
   3  -6   6      860.88      773.37     66.69 o 
   4  -6   6      268.42      284.40     47.67 o 
   5  -6   6      373.88      472.72     53.97 o 
   6  -6   6      947.44     1018.23     73.85 o 
   7  -6   6       64.63       72.36     40.29 o 
  -8  -5   6      609.96      675.04     71.72 o 
  -7  -5   6       25.24       19.77     39.65 o 
  -6  -5   6      925.62      919.69     74.07 o 
  -5  -5   6      796.96      702.73     65.41 o 
  -4  -5   6      173.26      166.20     40.08 o 
  -3  -5   6     1242.78     1249.51     75.56 o 
  -2  -5   6      299.08      305.50     30.90 o 
  -1  -5   6      313.51      272.87     29.91 o 
   0  -5   6     1028.21      924.01     74.65 o 
   1  -5   6       81.98      124.35     24.52 o 
   2  -5   6     1700.93     1533.29     76.20 o 
   3  -5   6      150.47      198.45     25.03 o 
   4  -5   6      729.07      726.88     63.38 o 
   5  -5   6     1261.26     1106.40     72.57 o 
   6  -5   6       69.81      117.46     39.22 o 
   7  -5   6     1188.22     1411.65     84.65 o 
   8  -5   6       41.37       17.10     39.87 o 
  -9  -4   6      366.98      352.06     60.81 o 
  -8  -4   6      259.14      192.17     49.91 o 
  -7  -4   6      523.68      588.37     62.95 o 
  -6  -4   6      403.97      393.42     52.69 o 
  -5  -4   6      733.67      721.22     63.06 o 
  -4  -4   6     1116.75     1110.57     71.93 o 
  -3  -4   6        1.06       14.00     28.00 o 
  -2  -4   6       17.57       -4.07     41.31 o 
  -1  -4   6       39.55       26.02     21.71 o 
   0  -4   6      981.79      952.02     44.36 o 
   1  -4   6     1911.23     1935.28     63.07 o 
   2  -4   6       53.37       32.45     18.73 o 
   3  -4   6     1110.29     1080.75     44.47 o 
   4  -4   6       97.99      161.39     39.33 o 
   5  -4   6     1016.95     1010.32     67.76 o 
   6  -4   6     1366.15     1265.44     75.67 o 
   7  -4   6        0.21       49.59     35.59 o 
   8  -4   6     1085.21     1131.95     74.17 o 
   9  -4   6      198.56      225.41     44.14 o 
  -9  -3   6      245.26      272.54     55.68 o 
  -8  -3   6      531.28      461.18     60.28 o 
  -7  -3   6        7.04      -23.30     35.70 o 
  -6  -3   6     1384.95     1367.19     83.37 o 
  -5  -3   6       16.29        3.42     31.96 o 
  -4  -3   6      592.58      618.73     33.87 o 
  -3  -3   6      341.93      347.98     26.61 o 
  -2  -3   6      173.13      216.45     36.34 o 
  -1  -3   6      759.63      684.00     37.83 o 
   0  -3   6     1137.07     1178.57     45.12 o 
   1  -3   6      321.14      340.10     38.80 o 
   2  -3   6     1621.01     1699.11     54.60 o 
   3  -3   6        0.51        4.59     15.66 o 
   4  -3   6       26.81       42.00     33.24 o 
   5  -3   6      252.16      234.06     36.98 o 
   6  -3   6     1451.99     1286.28     74.07 o 
   7  -3   6     1584.54     1456.00     79.62 o 
   8  -3   6       46.98       35.91     35.70 o 
   9  -3   6      859.95      788.01     63.17 o 
  10  -3   6      290.23      283.01     49.59 o 
  -9  -2   6      168.21      205.53     50.45 o 
  -8  -2   6      172.61      228.83     48.84 o 
  -7  -2   6      780.11      810.78     69.68 o 
  -6  -2   6      558.11      533.08     33.09 o 
  -5  -2   6     1810.53     1811.65     59.12 o 
  -4  -2   6      608.58      617.45     33.76 o 
  -3  -2   6     1327.87     1409.15     49.87 o 
  -2  -2   6     1896.41     1956.09     59.78 o 
  -1  -2   6      233.21      272.82     31.26 o 
   0  -2   6     1820.06     1848.55     57.09 o 
   1  -2   6     1447.31     1498.97     48.54 o 
   2  -2   6      196.03      174.34     21.32 o 
   3  -2   6     1259.22     1200.64     57.87 o 
   4  -2   6       14.02        8.34     30.57 o 
   5  -2   6      183.31      219.21     38.37 o 
   6  -2   6     1469.30     1374.46     75.14 o 
   7  -2   6      558.01      511.20     49.06 o 
   8  -2   6     1417.44     1075.20     68.62 o 
   9  -2   6       66.41      120.67     41.15 o 
  10  -2   6      365.71      389.04     50.87 o 
  -8  -1   6     1446.72     1546.84     61.35 o 
  -7  -1   6       69.30       65.72     22.73 o 
  -6  -1   6     6245.82     6329.21    151.53 o 
  -5  -1   6        1.41       -8.28     19.74 o 
  -4  -1   6     2124.60     2122.52     63.93 o 
  -3  -1   6      869.99      797.42     54.40 o 
  -2  -1   6      994.30     1044.09     35.34 o 
  -1  -1   6     1953.70     1880.78     83.10 o 
   0  -1   6      659.24      794.35     34.18 o 
   1  -1   6     2978.75     3336.17     83.46 o 
   2  -1   6      947.56     1112.70     36.99 o 
   3  -1   6     1261.29     1224.93     53.87 o 
   4  -1   6      667.76      580.88     52.90 o 
   5  -1   6       15.32       -4.28     29.07 o 
   6  -1   6       57.16       60.07     32.92 o 
   7  -1   6      332.67      354.73     42.86 o 
   8  -1   6       46.30       74.92     35.06 o 
   9  -1   6      902.75      841.45     67.44 o 
  10  -1   6        8.93      -57.29     40.19 o 
  11  -1   6      323.15      372.26     56.00 o 
  -9   0   6      305.34      313.46     38.48 o 
  -8   0   6      525.31      599.97     37.73 o 
  -7   0   6     1441.72     1542.35     63.54 o 
  -6   0   6     1085.50     1061.59     68.35 o 
  -5   0   6     3653.55     3406.64    123.12 o 
  -4   0   6     1557.96     1540.67     42.44 o 
  -3   0   6     2468.62     2367.39     53.82 o 
  -2   0   6     3980.80     3931.01     78.49 o 
  -1   0   6     1202.74     1293.15     43.34 o 
   0   0   6     5319.64     5658.16    131.46 o 
   1   0   6     1643.41     1998.43     53.95 o 
   2   0   6     4165.34     4462.17    154.23 o 
   3   0   6     1676.10     1569.08     71.29 o 
   4   0   6     1461.64     1321.87     68.40 o 
   5   0   6     1611.31     1555.29     75.88 o 
   6   0   6       98.23       67.65     31.96 o 
   7   0   6        2.61      -16.89     26.40 o 
   8   0   6      520.61      437.03     46.92 o 
   9   0   6      260.10      191.85     43.82 o 
  10   0   6      526.39      587.83     56.97 o 
  11   0   6       22.47       34.84     41.26 o 
 -10   1   6      296.95      337.74     48.52 o 
  -9   1   6     1262.28     1203.12     51.34 o 
  -8   1   6      582.73      591.20     38.69 o 
  -7   1   6      426.66      412.39     31.82 o 
  -6   1   6     1909.66     1909.38     59.85 o 
  -5   1   6       22.60       20.45     16.45 o 
  -4   1   6     2727.80     2574.42     68.86 o 
  -3   1   6      488.78      489.09     29.10 o 
  -2   1   6     2538.14     2601.95     68.51 o 
  -1   1   6     4288.59     4246.78    110.94 o 
   0   1   6      102.63      127.51     25.65 o 
   1   1   6     8339.39     9373.02    293.81 o 
   2   1   6     3263.24     3951.61    136.38 o 
   3   1   6     2190.67     2121.43     84.86 o 
   4   1   6     2627.61     2570.21    100.89 o 
   5   1   6      673.35      596.38     46.39 o 
   6   1   6     1212.22     1241.39     68.08 o 
   7   1   6      298.03      239.83     39.97 o 
   8   1   6     1963.89     1972.01     94.05 o 
   9   1   6      779.68      939.89     68.51 o 
  10   1   6      355.05      290.92     49.27 o 
  11   1   6      737.12      815.37     69.79 o 
 -10   2   6      658.02      566.56     57.71 o 
  -9   2   6      170.27      203.82     43.18 o 
  -8   2   6      405.05      392.67     49.91 o 
  -7   2   6      707.79      675.26     55.26 o 
  -6   2   6       35.21       17.42     22.75 o 
  -5   2   6      815.30      784.63     42.74 o 
  -4   2   6      396.20      387.38     20.84 o 
  -3   2   6     2459.05     2386.48     71.45 o 
  -2   2   6     2503.15     2400.44     63.68 o 
  -1   2   6      361.41      410.88     23.89 o 
   0   2   6     4241.27     4019.05    134.67 o 
   1   2   6       21.85        5.45     21.48 o 
   2   2   6    22637.56    26989.45    810.35 o 
   3   2   6     2321.95     2604.84     99.50 o 
   4   2   6     2042.36     1991.89     83.79 o 
   5   2   6     2066.14     1975.33     86.04 o 
   6   2   6      136.72      117.89     34.41 o 
   7   2   6     1297.76     1443.82     77.59 o 
   8   2   6       68.26       46.92     36.23 o 
   9   2   6     1181.31     1218.09     75.78 o 
  10   2   6     1386.79     1285.75     80.48 o 
  11   2   6      213.34      160.10     52.58 o 
 -10   3   6       44.78       24.80     39.97 o 
  -9   3   6      377.48      326.51     48.63 o 
  -8   3   6      108.62      137.23     41.90 o 
  -7   3   6      554.94      599.69     55.58 o 
  -6   3   6     1104.10     1203.88     73.10 o 
  -5   3   6       53.59       28.67     23.86 o 
  -4   3   6     3217.10     3218.05     65.53 o 
  -3   3   6     5004.29     5013.72     93.34 o 
  -2   3   6      485.72      458.71     25.01 o 
  -1   3   6     2940.65     2753.34     69.90 o 
   0   3   6     1450.51     1533.70     46.69 o 
   1   3   6     5361.54     5203.26    168.97 o 
   2   3   6       70.43       43.39     22.77 o 
   3   3   6     2870.13     2793.52    113.77 o 
   4   3   6     4514.62     4466.58    105.49 o 
   5   3   6      493.69      443.07     23.99 o 
   6   3   6     2149.11     2093.18     58.54 o 
   7   3   6       62.85       59.00     35.38 o 
   8   3   6     1821.23     1954.80     93.30 o 
   9   3   6      179.63      210.87     41.15 o 
  10   3   6      602.44      681.67     64.66 o 
  11   3   6      835.25      828.41     72.68 o 
 -10   4   6      529.99      518.15     59.85 o 
  -9   4   6      104.28      120.45     42.00 o 
  -8   4   6      705.59      765.14     65.52 o 
  -7   4   6      237.68      323.20     48.84 o 
  -6   4   6      491.29      564.21     54.51 o 
  -5   4   6     1962.66     1789.04     88.28 o 
  -4   4   6       23.68       16.63     39.65 o 
  -3   4   6     4699.43     4783.65     89.74 o 
  -2   4   6     1204.34     1069.96     34.97 o 
  -1   4   6       21.51       20.43     14.98 o 
   0   4   6     2883.18     2601.56     66.86 o 
   1   4   6       30.08       15.13     15.79 o 
   2   4   6     2243.57     2113.38     58.41 o 
   3   4   6     1956.33     1906.90     61.94 o 
   4   4   6     3083.00     3014.33     77.30 o 
   5   4   6     3095.26     2957.12     77.30 o 
   6   4   6       61.72       71.41     15.77 o 
   7   4   6     1317.88     1291.47     45.48 o 
   8   4   6      329.29      312.83     44.14 o 
   9   4   6      841.45      992.26     73.43 o 
  10   4   6     1457.93     1416.24     87.64 o 
  11   4   6      311.88      359.32     59.00 o 
  -9   5   6      434.12      519.43     59.42 o 
  -8   5   6      103.21      143.64     45.85 o 
  -7   5   6     1372.16     1206.34     78.13 o 
  -6   5   6       71.69       43.82     38.16 o 
  -5   5   6      573.51      498.69     53.12 o 
  -4   5   6      989.97      870.71     45.59 o 
  -3   5   6       18.73       51.39     24.31 o 
  -2   5   6      889.70      815.38     29.70 o 
  -1   5   6     3229.48     3236.25     80.05 o 
   0   5   6      193.49      160.66     18.49 o 
   1   5   6     3162.50     2973.38     75.06 o 
   2   5   6       36.35       28.80     16.78 o 
   3   5   6     4424.14     4228.01    104.02 o 
   4   5   6     4146.93     4208.29    174.75 o 
   5   5   6      114.94       87.30     25.22 o 
   6   5   6     2057.36     2043.04     62.51 o 
   7   5   6        1.58      -15.69     17.00 o 
   8   5   6     2220.18     2192.50     68.95 o 
   9   5   6      635.25      662.11     63.27 o 
  10   5   6      415.24      498.05     62.52 o 
  11   5   6     1032.20     1216.60     90.42 o 
  -9   6   6      518.19      550.42     61.56 o 
  -8   6   6       85.35      101.96     45.64 o 
  -7   6   6       92.05       80.80     43.71 o 
  -6   6   6     2358.07     2242.41    106.56 o 
  -5   6   6      757.08      687.87     59.64 o 
  -4   6   6      417.48      338.70     46.81 o 
  -3   6   6     1152.44      967.18     65.20 o 
  -2   6   6      199.23      179.63     27.01 o 
  -1   6   6     2166.76     2297.28     70.75 o 
   0   6   6     1167.15     1206.76     43.30 o 
   1   6   6      497.20      473.86     30.67 o 
   2   6   6     1588.45     1569.30     42.63 o 
   3   6   6      252.00      302.57     37.51 o 
   4   6   6     3094.72     2885.57    112.81 o 
   5   6   6     1636.35     1546.74     52.94 o 
   6   6   6      331.46      373.13     43.07 o 
   7   6   6     1224.88     1161.31     66.59 o 
   8   6   6       56.64       57.47     21.78 o 
   9   6   6      608.98      653.99     66.05 o 
  10   6   6      473.33      606.75     67.97 o 
  -8   7   6      154.67      145.89     46.71 o 
  -7   7   6     1843.64     1797.16     98.97 o 
  -6   7   6      370.30      439.80     55.79 o 
  -5   7   6     1417.36     1386.85     84.11 o 
  -4   7   6      668.61      654.52     57.50 o 
  -3   7   6       99.80       61.06     26.42 o 
  -2   7   6      527.52      515.71     43.07 o 
  -1   7   6       27.22        9.56     23.49 o 
   0   7   6     1579.83     1499.72     78.23 o 
   1   7   6     1488.99     1573.38     76.10 o 
   2   7   6      699.63      719.86     41.60 o 
   3   7   6     1347.21     1274.96     40.31 o 
   4   7   6       89.81      105.58     21.81 o 
   5   7   6     3706.99     3587.66     97.94 o 
   6   7   6      374.78      412.02     52.58 o 
   7   7   6        2.86        4.81     30.41 o 
   8   7   6      484.02      515.37     47.13 o 
   9   7   6       82.50       94.69     33.56 o 
  -8   8   6     1108.64     1183.36     84.01 o 
  -7   8   6       45.52       34.52     43.07 o 
  -6   8   6      292.68      328.01     54.51 o 
  -5   8   6        7.58      -28.75     38.90 o 
  -4   8   6     1401.73     1279.87     81.12 o 
  -3   8   6     1025.89      999.83     49.86 o 
  -2   8   6      577.14      631.25     38.42 o 
  -1   8   6     4447.66     5409.99    126.99 o 
   0   8   6      691.46      817.79     44.34 o 
   1   8   6     1446.99     1492.76     55.58 o 
   2   8   6     1055.77     1022.88     60.55 o 
   3   8   6      489.84      432.49     31.69 o 
   4   8   6      840.50      781.83     43.37 o 
   5   8   6      225.21      231.75     40.35 o 
   6   8   6       11.12        0.43     29.18 o 
   7   8   6     1693.65     1746.50     89.78 o 
   8   8   6        2.21       54.94     31.32 o 
  -7   9   6     1081.93     1165.29     85.29 o 
  -6   9   6       48.13       84.75     47.35 o 
  -5   9   6     1054.13     1067.61     80.91 o 
  -4   9   6       17.27       14.43     41.58 o 
  -3   9   6     1842.48     1709.18     62.91 o 
  -2   9   6     2910.24     3474.40    128.04 o 
  -1   9   6      212.43      246.11     31.17 o 
   0   9   6      909.90     1243.41     54.06 o 
   1   9   6      417.40      403.79     33.84 o 
   2   9   6     1022.48     1017.48     48.51 o 
   3   9   6      721.77      705.99     43.21 o 
   4   9   6       50.07       46.43     23.74 o 
   5   9   6      700.53      770.81     64.34 o 
   6   9   6     1182.37     1152.36     77.70 o 
   7   9   6     1161.85     1161.34     81.01 o 
   8   9   6      578.62      581.10     59.10 o 
   9   9   6        1.11       72.36     36.66 o 
  -6  10   6     1027.68     1042.92     81.66 o 
  -5  10   6       52.11       80.37     48.10 o 
  -4  10   6      724.48      686.37     66.59 o 
  -3  10   6      712.19      714.32     44.27 o 
  -2  10   6       39.56       34.41     27.92 o 
  -1  10   6     1542.31     1988.43     55.41 o 
   0  10   6      427.72      500.13     38.33 o 
   1  10   6     2916.58     3417.34     96.20 o 
   2  10   6      313.96      325.93     39.06 o 
   3  10   6     1750.70     1725.34     96.94 o 
   4  10   6     1207.99     1127.99     80.91 o 
   5  10   6        1.80      -31.85     36.34 o 
   6  10   6     2092.78     2036.25    107.20 o 
   7  10   6      596.63      620.43     64.88 o 
   8  10   6       75.83      125.26     45.32 o 
   9  10   6      748.11     1018.34     79.84 o 
  -5  11   6      351.38      369.48     59.10 o 
  -4  11   6      234.84      241.36     53.49 o 
  -3  11   6      597.62      700.82     38.63 o 
  -2  11   6     1366.09     1850.59     59.02 o 
  -1  11   6      110.74      121.10     25.58 o 
   0  11   6     2951.50     3711.19    105.59 o 
   1  11   6       29.70       48.88     27.92 o 
   2  11   6     1049.85     1112.60     81.87 o 
   3  11   6      919.12      845.62     73.85 o 
   4  11   6      562.09      642.77     67.44 o 
   5  11   6     1433.48     1547.06     97.58 o 
   6  11   6      242.90      210.55     50.45 o 
   7  11   6      568.05      531.83     65.52 o 
  -3  12   6        9.64      -13.78     25.39 o 
  -2  12   6      263.66      317.52     31.46 o 
  -1  12   6      995.20     1432.85     50.09 o 
   0  12   6        0.69      -62.20     41.47 o 
   1  12   6     1298.52     1438.26     94.69 o 
   2  12   6      450.11      385.51     60.17 o 
   3  12   6      745.59      805.76     75.35 o 
   4  12   6      525.15      616.69     70.22 o 
   5  12   6       33.82       49.48     47.03 o 
   6  12   6      377.46      360.39     61.46 o 
   1  13   6       44.61       29.39     48.63 o 
   2  13   6      704.50      789.19     79.52 o 
  -1  -8   7      158.17      144.84     33.28 o 
   0  -8   7       20.44      -14.11     47.67 o 
   1  -8   7      437.64      492.17     64.55 o 
  -4  -7   7       31.54        4.81     37.73 o 
  -3  -7   7       75.36       44.46     41.52 o 
  -2  -7   7      248.96      226.75     43.87 o 
  -1  -7   7        1.93      -26.77     25.54 o 
   0  -7   7      420.77      367.92     36.76 o 
   1  -7   7       50.52      106.56     48.20 o 
   2  -7   7      889.50      887.09     76.42 o 
   3  -7   7      126.00      176.88     49.70 o 
   4  -7   7        4.98       10.15     41.04 o 
  -6  -6   7      485.36      536.42     65.09 o 
  -5  -6   7       92.21       63.06     40.83 o 
  -4  -6   7      980.09      895.11     71.82 o 
  -3  -6   7      457.23      442.04     39.94 o 
  -2  -6   7      290.37      313.59     35.52 o 
  -1  -6   7      982.17      950.85     50.97 o 
   0  -6   7        3.25        3.01     24.14 o 
   1  -6   7     1053.10     1065.79     74.81 o 
   2  -6   7      113.57       46.60     38.48 o 
   3  -6   7       27.68       41.04     42.00 o 
   4  -6   7      303.19      323.09     51.30 o 
   5  -6   7        0.51       26.72     42.97 o 
   6  -6   7      189.04      304.28     51.52 o 
  -7  -5   7      556.07      669.59     70.54 o 
  -6  -5   7      293.83      208.73     49.59 o 
  -5  -5   7     1113.15     1062.05     77.27 o 
  -4  -5   7        1.24       -4.17     33.56 o 
  -3  -5   7     3545.14     3466.89    144.55 o 
  -2  -5   7      652.86      644.66     49.38 o 
  -1  -5   7      100.60       79.31     26.61 o 
   0  -5   7      526.42      512.67     35.25 o 
   1  -5   7        2.36        3.15     20.28 o 
   2  -5   7     1191.77     1140.50     77.06 o 
   3  -5   7       12.69       71.61     40.51 o 
   4  -5   7      363.90      356.44     51.19 o 
   5  -5   7      320.62      421.96     51.94 o 
   6  -5   7       27.33       48.74     40.51 o 
   7  -5   7      156.70      157.65     44.78 o 
  -8  -4   7       21.61      -43.93     40.83 o 
  -7  -4   7      266.34      289.21     54.29 o 
  -6  -4   7      930.57      925.67     73.96 o 
  -5  -4   7      188.80      153.69     42.00 o 
  -4  -4   7     1400.11     1318.88     80.27 o 
  -3  -4   7        1.32       -7.76     22.61 o 
  -2  -4   7      387.49      457.87     34.94 o 
  -1  -4   7     1322.33     1279.92     52.97 o 
   0  -4   7      496.61      505.69     56.81 o 
   1  -4   7     2392.72     2353.48     72.47 o 
   2  -4   7        0.41      -16.03     35.48 o 
   3  -4   7     2270.32     2386.59    109.87 o 
   4  -4   7      440.29      493.99     53.12 o 
   5  -4   7      234.13      256.08     46.28 o 
   6  -4   7      520.89      538.77     55.36 o 
   7  -4   7       25.09       38.37     38.58 o 
   8  -4   7      530.62      637.64     62.74 o 
  -8  -3   7       16.29       -0.86     41.36 o 
  -7  -3   7      403.56      315.83     54.83 o 
  -6  -3   7      444.12      389.25     53.55 o 
  -5  -3   7     1944.09     1910.88     97.58 o 
  -4  -3   7       35.66       18.60     32.28 o 
  -3  -3   7     1796.26     1814.67     50.48 o 
  -2  -3   7      238.80      230.43     28.14 o 
  -1  -3   7     1583.42     1477.86     54.88 o 
   0  -3   7     2828.64     2872.67     81.85 o 
   1  -3   7      206.16      244.03     25.09 o 
   2  -3   7     3516.15     3505.76     92.82 o 
   3  -3   7        7.02      -32.81     34.52 o 
   4  -3   7     1266.82     1269.50     77.17 o 
   5  -3   7      791.38     1099.35     72.68 o 
   6  -3   7      205.93      258.75     43.93 o 
   7  -3   7      765.36      792.72     64.66 o 
   8  -3   7        5.37       29.50     39.12 o 
   9  -3   7      372.13      402.29     53.55 o 
  -8  -2   7      871.35      799.34     74.07 o 
  -7  -2   7      957.21      965.43     75.46 o 
  -6  -2   7        6.21       10.37     34.74 o 
  -5  -2   7      240.92      219.86     28.06 o 
  -4  -2   7     1376.71     1330.71     42.46 o 
  -3  -2   7      173.26      167.68     20.83 o 
  -2  -2   7     1780.12     1923.75     49.96 o 
  -1  -2   7     1493.34     1449.11     52.48 o 
   0  -2   7      458.91      467.42     38.85 o 
   1  -2   7     3742.45     3600.63    179.40 o 
   2  -2   7       71.91      118.62     29.71 o 
   3  -2   7     4228.66     4160.03    155.61 o 
   4  -2   7      626.48      655.38     54.61 o 
   5  -2   7     1819.44     1956.19     94.59 o 
   6  -2   7      270.09      242.83     42.32 o 
   7  -2   7      172.31      138.30     40.72 o 
   8  -2   7     1251.15      998.03     70.22 o 
   9  -2   7       70.90      103.46     43.39 o 
  10  -2   7      378.84      387.11     56.86 o 
  -7  -1   7      456.71      442.16     44.25 o 
  -6  -1   7       48.25       23.11     35.75 o 
  -5  -1   7      784.70      706.80     40.63 o 
  -4  -1   7      128.36      121.89     18.53 o 
  -2  -1   7      297.45      297.98     21.60 o 
  -1  -1   7     3141.02     3206.67     85.58 o 
   0  -1   7     3047.43     3092.85     81.50 o 
   1  -1   7      750.50      802.69     52.05 o 
   2  -1   7     3449.06     3842.94    129.22 o 
   3  -1   7      103.73      118.63     35.38 o 
   4  -1   7     3884.05     3912.39    146.74 o 
   5  -1   7        5.74      -13.47     30.78 o 
   6  -1   7      176.10      159.57     38.90 o 
   7  -1   7     3099.78     2909.44    120.99 o 
   8  -1   7      267.59      191.95     41.58 o 
   9  -1   7     1509.12     1509.55     85.29 o 
  10  -1   7      327.65      384.23     53.76 o 
  -8   0   7      147.04      158.18     38.16 o 
  -7   0   7     1365.44     1267.90     72.57 o 
  -6   0   7       42.46       49.06     32.60 o 
  -5   0   7       32.71        4.70     22.18 o 
  -4   0   7      869.03      755.57     40.90 o 
  -3   0   7      445.73      448.87     24.74 o 
  -2   0   7     2669.00     2671.00     60.36 o 
  -1   0   7      304.69      312.29     24.74 o 
   0   0   7      264.26      252.93     20.73 o 
   1   0   7     4193.47     4825.77    167.91 o 
   2   0   7        0.61       -0.53     25.12 o 
   3   0   7     2696.81     3094.56    120.56 o 
   4   0   7      658.99      639.24     55.15 o 
   5   0   7      984.57      883.14     61.78 o 
   6   0   7     4486.54     4364.16    159.78 o 
   7   0   7      480.86      554.91     50.23 o 
   8   0   7     2005.23     1815.97     90.42 o 
   9   0   7      155.43      131.99     41.58 o 
  10   0   7     1041.98     1037.04     75.14 o 
  11   0   7      436.47      411.59     57.18 o 
  -9   1   7      244.74      313.74     33.32 o 
  -8   1   7      505.91      582.58     37.49 o 
  -7   1   7      103.61       91.93     30.83 o 
  -6   1   7     1302.17     1189.98     71.82 o 
  -5   1   7       20.41       27.58     21.67 o 
  -4   1   7       53.56       49.42     21.13 o 
  -3   1   7      856.28      826.89     40.25 o 
  -2   1   7        6.78        6.71     18.72 o 
  -1   1   7     2123.56     2113.51     61.52 o 
   0   1   7     2992.91     3224.52    117.67 o 
   1   1   7     1396.52     1639.30     74.81 o 
   2   1   7     1364.66     1450.13     71.72 o 
   3   1   7       11.02       16.46     24.05 o 
   4   1   7     2361.43     2252.89     95.76 o 
   5   1   7      121.97      137.12     35.16 o 
   6   1   7      886.06      818.15     55.68 o 
   7   1   7     1916.38     1863.74     90.21 o 
   8   1   7        0.83      -37.51     34.95 o 
   9   1   7     2181.53     2184.91    104.74 o 
  10   1   7      280.77      301.72     51.41 o 
  11   1   7      852.14      816.23     70.43 o 
  -9   2   7      663.93      644.08     41.20 o 
  -8   2   7      406.72      463.20     46.33 o 
  -7   2   7      686.73      735.62     43.82 o 
  -6   2   7       34.34       46.99     25.30 o 
  -5   2   7        8.78       13.50     16.52 o 
  -4   2   7      662.08      655.33     57.34 o 
  -3   2   7      650.42      636.77     32.37 o 
  -2   2   7     2464.82     2359.94     65.78 o 
  -1   2   7        7.55        7.20     18.45 o 
   0   2   7     3733.09     3791.72    131.46 o 
   1   2   7      251.61      401.86     35.91 o 
   2   2   7      638.89      694.17     49.70 o 
   3   2   7     1752.48     2004.29     85.82 o 
   4   2   7       81.92       54.94     26.61 o 
   5   2   7     2806.80     2559.42    102.60 o 
   6   2   7      802.28      694.07     53.12 o 
   7   2   7       19.48       12.72     35.16 o 
   8   2   7      805.88      973.88     69.15 o 
   9   2   7       86.98       20.41     39.97 o 
  10   2   7     1421.58     1279.87     81.44 o 
  11   2   7       64.00       32.28     44.25 o 
  -9   3   7      701.68      708.89     44.17 o 
  -8   3   7     1387.84     1288.08     55.52 o 
  -7   3   7      219.08      211.65     35.32 o 
  -6   3   7     1646.62     1538.91     73.00 o 
  -5   3   7      342.56      385.17     36.45 o 
  -4   3   7     1813.88     1770.56     46.41 o 
  -3   3   7      674.27      631.38     31.82 o 
  -2   3   7     1275.74     1195.56     42.06 o 
  -1   3   7     1597.23     1564.27     49.17 o 
   0   3   7      317.36      314.14     23.50 o 
   1   3   7     2377.28     2293.29     88.60 o 
   2   3   7      850.06      916.70     53.44 o 
   3   3   7      642.05      655.29     42.16 o 
   4   3   7      986.56      968.75     59.32 o 
   5   3   7      245.61      199.54     37.09 o 
   6   3   7      466.42      408.17     45.53 o 
   7   3   7      315.65      291.46     44.25 o 
   8   3   7       60.07       80.69     39.22 o 
   9   3   7      191.53      185.33     43.50 o 
  10   3   7        0.03      -42.64     40.61 o 
  11   3   7      625.04      607.92     66.69 o 
  -9   4   7      205.07      242.83     50.45 o 
  -8   4   7      514.97      547.68     40.14 o 
  -7   4   7     1531.70     1434.61     59.26 o 
  -6   4   7       79.73        3.39     26.38 o 
  -5   4   7     2453.08     2263.09     70.84 o 
  -4   4   7        1.89      -27.60     35.16 o 
  -3   4   7      355.80      288.82     18.42 o 
  -2   4   7     2713.40     2614.80     69.13 o 
  -1   4   7      925.76      893.77     54.08 o 
   0   4   7     4718.44     4411.14    104.64 o 
   1   4   7        5.73      -10.94     17.15 o 
   2   4   7     1665.45     1625.41     71.82 o 
   3   4   7     1086.94     1076.47     45.32 o 
   4   4   7      145.08      167.67     17.08 o 
   5   4   7      970.29      933.51     47.24 o 
   6   4   7       62.43      -14.64     32.70 o 
   7   4   7      753.82      686.27     61.67 o 
   8   4   7      270.07      307.28     47.24 o 
   9   4   7       27.57       -4.17     41.36 o 
  10   4   7      957.16     1049.55     79.84 o 
  11   4   7       57.47      -12.83     44.89 o 
  -9   5   7      101.79       81.23     45.64 o 
  -8   5   7      804.58      822.54     70.01 o 
  -7   5   7      799.86      844.55     68.40 o 
  -6   5   7     1420.58     1303.65     55.07 o 
  -5   5   7      102.45       53.90     27.81 o 
  -4   5   7     2903.86     2749.71     80.26 o 
  -3   5   7      795.68      676.92     38.34 o 
  -2   5   7     1158.29     1077.39     38.99 o 
  -1   5   7     3161.14     2864.09     74.98 o 
   0   5   7     1004.55      974.83     65.25 o 
   1   5   7     5748.80     5578.92    129.31 o 
   2   5   7       12.77       13.98     16.18 o 
   3   5   7     1377.26     1223.52     44.35 o 
   4   5   7     3866.56     3827.23     96.78 o 
   5   5   7       18.82       -6.22     23.57 o 
   6   5   7     2116.59     2205.01     64.72 o 
   7   5   7       18.21      -30.14     35.91 o 
   8   5   7      580.85      690.65     61.24 o 
   9   5   7     1644.88     1672.33     95.34 o 
  10   5   7      128.95      157.43     46.71 o 
  11   5   7      338.66      395.02     63.91 o 
  -8   6   7     1219.97     1211.36     85.93 o 
  -7   6   7     1020.43      996.96     79.09 o 
  -6   6   7      326.16      269.59     33.52 o 
  -5   6   7     1904.96     1597.05    124.03 o 
  -4   6   7      233.74      194.73     30.60 o 
  -3   6   7      822.70      807.14     60.33 o 
  -2   6   7     2203.34     1942.00     62.86 o 
  -1   6   7      712.14      675.21     50.50 o 
   0   6   7     3061.35     2920.87     77.48 o 
   1   6   7       47.98       49.92     22.39 o 
   3   6   7     1253.38     1207.85     46.69 o 
   4   6   7     7689.30     7669.83    179.64 o 
   5   6   7     2481.58     2489.15     72.59 o 
   6   6   7        0.27      -13.99     22.60 o 
   7   6   7     1858.44     1861.61     96.08 o 
   8   6   7       46.33       11.65     40.72 o 
   9   6   7      411.66      486.30     60.49 o 
  10   6   7      289.01      309.84     58.46 o 
  11   6   7       13.89       39.22     54.29 o 
  -8   7   7      222.24      343.08     56.11 o 
  -7   7   7      735.35      782.35     70.75 o 
  -6   7   7     1761.17     1778.99     98.54 o 
  -5   7   7        0.54      -40.27     26.84 o 
  -4   7   7     1248.97     1109.33     52.87 o 
  -3   7   7      640.37      604.77     39.94 o 
  -2   7   7      211.11      209.16     29.99 o 
  -1   7   7     2395.95     2389.27    104.95 o 
   0   7   7     1126.21     1050.39     42.92 o 
   1   7   7     3877.26     3672.40     93.60 o 
   2   7   7      266.69      281.03     22.44 o 
   3   7   7     4728.22     4309.68     88.85 o 
   4   7   7       43.80       46.92     21.42 o 
   5   7   7      480.66      498.67     33.66 o 
   6   7   7     3313.89     3337.25     92.25 o 
   7   7   7      194.24      177.89     26.70 o 
   8   7   7     1614.40     1703.21     98.11 o 
   9   7   7      263.38      231.18     50.23 o 
  -7   8   7       28.67       14.86     46.39 o 
  -6   8   7      182.64      161.71     49.70 o 
  -5   8   7     1172.05     1110.60     55.24 o 
  -4   8   7      116.73       62.33     30.30 o 
  -3   8   7      792.72      797.80     63.91 o 
  -2   8   7      211.27      166.00     40.56 o 
  -1   8   7      854.13      867.75     70.33 o 
   0   8   7     3761.12     3719.90    139.58 o 
   1   8   7       79.94       92.40     63.33 o 
   2   8   7     2517.58     2458.10     74.82 o 
   3   8   7      208.29      213.75     27.66 o 
   4   8   7       97.14       65.77     23.39 o 
   5   8   7      975.87      868.67     43.05 o 
   6   8   7      726.23      255.76     28.43 o 
   7   8   7     3057.99     3119.67    127.72 o 
  -6   9   7      317.87      331.22     59.10 o 
  -5   9   7      376.30      303.13     38.09 o 
  -4   9   7      699.74      673.33     45.42 o 
  -3   9   7       64.86        7.72     28.39 o 
  -2   9   7      796.10      966.59     50.06 o 
  -1   9   7     2115.14     2168.13    101.86 o 
   0   9   7       47.35       44.43     26.37 o 
   1   9   7     1662.87     1737.98     62.85 o 
   2   9   7        8.33       -2.16     23.92 o 
   3   9   7     1241.04     1214.92     52.16 o 
   4   9   7      197.49      152.68     27.22 o 
   5   9   7      169.68      182.32     27.42 o 
   6   9   7     1618.16     1604.56     87.96 o 
   7   9   7        0.38      -11.44     32.38 o 
  -5  10   7      279.94      327.19     40.51 o 
  -4  10   7      187.49      144.70     34.47 o 
  -3  10   7      772.18      795.61     47.48 o 
  -2  10   7      277.84      296.31     35.44 o 
  -1  10   7      467.39      575.03     60.65 o 
   0  10   7     1384.96     1634.16     64.24 o 
   1  10   7      182.73      171.04     31.06 o 
   2  10   7      853.06      831.36     53.39 o 
   3  10   7       14.69      -14.19     24.17 o 
   4  10   7     1183.08     1060.98     78.23 o 
   5  10   7      914.56      909.53     75.46 o 
   6  10   7      487.37      487.79     58.03 o 
   7  10   7     2208.30     2137.99    108.70 o 
   8  10   7      141.29       88.07     42.00 o 
  -4  11   7      197.80      200.21     37.45 o 
  -3  11   7      304.18      282.97     38.43 o 
  -2  11   7     1453.41     1650.64     54.44 o 
  -1  11   7       94.19       96.13     32.12 o 
   0  11   7      735.63      852.90     51.92 o 
   1  11   7      716.89      726.79     80.91 o 
   2  11   7       59.75      110.19     43.50 o 
   3  11   7      476.56      493.03     59.64 o 
   4  11   7        0.17      -31.10     38.69 o 
   5  11   7      597.79      571.91     64.98 o 
   6  11   7      890.94      884.31     78.23 o 
   7  11   7      204.43      235.56     50.87 o 
  -2  12   7       58.72       85.72     27.52 o 
  -1  12   7      538.18      688.46     48.32 o 
   0  12   7        0.54      -23.75     28.79 o 
   1  12   7      235.66      273.72     57.18 o 
   2  12   7      694.76      585.37     67.12 o 
   3  12   7      117.70      188.53     50.87 o 
   4  12   7      399.60      310.91     57.07 o 
   5  12   7        1.11      -52.37     40.72 o 
   6  12   7      238.84      175.07     52.80 o 
  -2  -7   8      829.21      854.42     52.70 o 
  -1  -7   8      176.27      159.25     54.83 o 
   0  -7   8      310.77      359.65     57.07 o 
   1  -7   8      362.45      429.65     62.63 o 
   2  -7   8      372.56      371.62     59.32 o 
  -4  -6   8      477.32      483.93     44.32 o 
  -3  -6   8      538.18      659.73     47.33 o 
  -2  -6   8       10.09      -30.17     26.93 o 
  -1  -6   8      782.84      849.46     49.67 o 
   0  -6   8      250.10      234.49     50.98 o 
   1  -6   8      254.60      343.08     56.00 o 
   2  -6   8      970.40      997.07     79.52 o 
   3  -6   8       45.41       64.55     45.64 o 
   4  -6   8      481.61      620.86     65.84 o 
   5  -6   8       70.33      116.82     46.39 o 
  -6  -5   8      157.63       89.46     44.57 o 
  -5  -5   8      582.08      599.10     46.51 o 
  -4  -5   8      231.12      226.12     35.31 o 
  -3  -5   8       89.66       88.64     30.19 o 
  -2  -5   8      862.02      797.34     47.32 o 
  -1  -5   8      114.70       53.46     54.19 o 
   0  -5   8      556.93      687.23     66.91 o 
   1  -5   8      873.96      892.43     69.58 o 
   2  -5   8      396.66      443.55     57.61 o 
   3  -5   8      965.21      936.57     75.88 o 
   4  -5   8        6.89        5.02     40.40 o 
   5  -5   8      774.12      846.69     73.64 o 
   6  -5   8      511.72      434.35     58.03 o 
  -7  -4   8      127.13       76.10     46.92 o 
  -6  -4   8      438.17      460.00     60.92 o 
  -5  -4   8       58.87       31.31     29.86 o 
  -4  -4   8      297.50      348.01     37.15 o 
  -3  -4   8      342.06      345.72     48.10 o 
  -2  -4   8       63.84       51.16     26.40 o 
  -1  -4   8      653.06      675.14     41.90 o 
   0  -4   8       43.24        6.87     22.87 o 
   1  -4   8      186.88      219.31     47.45 o 
   2  -4   8      357.56      363.81     52.58 o 
   3  -4   8      465.35      495.92     58.36 o 
   4  -4   8     1575.13     1706.53     94.37 o 
   5  -4   8      604.87      436.06     54.72 o 
   6  -4   8      584.36      618.18     62.52 o 
   7  -4   8      736.05      765.25     67.55 o 
  -7  -3   8       21.61      -19.34     40.40 o 
  -6  -3   8        5.13      -52.90     35.27 o 
  -5  -3   8      716.63      843.80     50.38 o 
  -4  -3   8      134.80      149.33     30.22 o 
  -3  -3   8      241.05      265.38     37.08 o 
  -2  -3   8      921.70      988.77     39.17 o 
  -1  -3   8        8.55       30.66     46.28 o 
   0  -3   8      597.64      565.06     37.16 o 
   1  -3   8      119.87      155.51     38.90 o 
   2  -3   8        3.89      -23.73     32.06 o 
   3  -3   8     1425.85     1480.59     86.25 o 
   4  -3   8     2266.69     2178.71    105.38 o 
   5  -3   8      855.83      721.86     65.84 o 
   6  -3   8      236.77       91.59     41.47 o 
   7  -3   8      301.08      315.61     51.19 o 
   8  -3   8      715.50      795.17     70.86 o 
  -8  -2   8      487.61      442.37     62.10 o 
  -7  -2   8     1187.52      995.68     79.20 o 
  -6  -2   8      460.05      463.85     56.16 o 
  -5  -2   8       16.70       -7.78     25.67 o 
  -4  -2   8     1736.47     1753.66     50.82 o 
  -3  -2   8      880.60      902.67     37.81 o 
  -2  -2   8      175.25       83.67     47.21 o 
  -1  -2   8      492.01      507.15     35.05 o 
   0  -2   8       58.10       54.64     34.15 o 
   1  -2   8      986.61     1017.67     43.49 o 
   2  -2   8      165.67      203.92     43.71 o 
   3  -2   8      235.87      268.80     45.53 o 
   4  -2   8      266.48      211.73     40.40 o 
   5  -2   8        4.62       32.92     37.51 o 
   6  -2   8      731.70      696.42     61.03 o 
   7  -2   8      519.34      430.61     54.29 o 
   8  -2   8      187.43      165.77     45.32 o 
   9  -2   8      627.96      571.26     61.78 o 
  -6  -1   8      335.99      379.83     27.20 o 
  -5  -1   8      733.56      791.76     53.21 o 
  -4  -1   8      364.05      363.98     32.46 o 
  -3  -1   8     1226.22     1211.90     41.17 o 
  -2  -1   8      282.69      300.26     23.70 o 
  -1  -1   8     1369.63     1452.15     64.98 o 
   0  -1   8     1625.82     1762.17     57.15 o 
   1  -1   8       68.74       65.28     23.14 o 
   2  -1   8      680.15      651.85     55.15 o 
   3  -1   8      666.55      689.69     62.42 o 
   4  -1   8       28.94       54.94     32.92 o 
   5  -1   8       74.68       65.30     37.51 o 
   6  -1   8       12.85       16.25     36.66 o 
   7  -1   8      659.29      604.50     53.97 o 
   8  -1   8      218.14      208.95     45.21 o 
   9  -1   8       90.05       -4.81     39.01 o 
  10  -1   8      218.74      248.39     51.19 o 
  -8   0   8       13.00       96.72     33.99 o 
  -7   0   8     1267.79     1244.92     73.96 o 
  -6   0   8      656.61      670.98     39.25 o 
  -5   0   8      246.32      254.12     28.68 o 
  -4   0   8     1885.87     1959.86     63.83 o 
  -3   0   8        0.35      -11.67     22.37 o 
  -2   0   8     3711.43     3762.63     97.53 o 
  -1   0   8     3562.94     3774.52    139.26 o 
   0   0   8      909.86      972.06     64.02 o 
   1   0   8     1479.85     1625.09     81.76 o 
   2   0   8       34.94       32.60     33.35 o 
   3   0   8      451.58      480.95     48.52 o 
   4   0   8      997.59     1092.08     66.37 o 
   5   0   8      204.89      224.44     42.43 o 
   6   0   8      455.41      457.23     46.81 o 
   7   0   8        1.94        2.57     34.63 o 
   8   0   8      634.97      579.28     56.54 o 
   9   0   8      439.05      441.19     54.40 o 
  10   0   8       87.86       60.92     48.31 o 
  -9   1   8        4.02       48.74     41.26 o 
  -8   1   8      780.96      857.59     70.11 o 
  -7   1   8       31.81       46.39     37.41 o 
  -6   1   8      735.32      713.63     58.03 o 
  -5   1   8      590.71      555.26     33.89 o 
  -4   1   8        0.45      -39.49     36.34 o 
  -3   1   8     3937.83     3853.22    158.61 o 
  -2   1   8      639.59      690.25     47.88 o 
  -1   1   8     3664.35     3641.60     93.90 o 
   0   1   8     5179.90     5654.40    191.63 o 
   1   1   8       81.77      112.12     29.61 o 
   2   1   8     2045.09     2295.32     98.76 o 
   3   1   8       18.31        8.87     30.99 o 
   4   1   8      915.98      911.24     59.64 o 
   5   1   8      722.08      775.30     61.46 o 
   6   1   8     2489.27     2442.28    107.41 o 
   7   1   8     2019.72     1845.47     92.02 o 
   8   1   8      115.82       81.76     39.97 o 
   9   1   8      635.26      623.31     59.74 o 
  10   1   8      217.87      227.33     50.45 o 
  -9   2   8      519.07      530.88     40.58 o 
  -8   2   8       70.39       83.77     28.75 o 
  -7   2   8      352.81      392.96     34.59 o 
  -6   2   8      955.40      930.91     69.36 o 
  -5   2   8      521.63      527.98     54.08 o 
  -4   2   8      604.08      613.23     35.34 o 
  -3   2   8      330.52      347.15     28.34 o 
  -2   2   8     5066.41     5046.70    120.76 o 
  -1   2   8     1108.06     1073.56     44.69 o 
   0   2   8     6160.08     6565.86    215.57 o 
   1   2   8     2178.96     2275.97     94.27 o 
   2   2   8       50.07       28.22     29.28 o 
   3   2   8     1696.85     1911.20     87.32 o 
   4   2   8      161.47      178.91     36.02 o 
   5   2   8     2101.32     2066.39     93.84 o 
   6   2   8     2074.00     1970.84     93.73 o 
   7   2   8      727.07      638.81     55.68 o 
   8   2   8     1304.37     1358.10     82.08 o 
   9   2   8        2.39      -13.57     39.87 o 
  10   2   8      293.70      349.81     54.19 o 
  11   2   8      105.25      110.94     46.92 o 
  -9   3   8        4.02       28.73     28.73 o 
  -8   3   8      563.53      579.45     55.31 o 
  -7   3   8      116.67      118.72     30.03 o 
  -6   3   8      752.09      726.44     42.21 o 
  -5   3   8     2472.38     2287.84    105.81 o 
  -4   3   8       32.35       -5.02     36.02 o 
  -3   3   8     1370.65     1367.32     48.23 o 
  -2   3   8      342.25      333.49     26.32 o 
  -1   3   8     3066.31     2919.76     78.43 o 
   0   3   8     1325.08     1183.39     45.79 o 
   1   3   8     1102.57     1270.46     66.59 o 
   2   3   8     4306.93     4400.18    154.12 o 
   3   3   8       10.20       36.25     16.83 o 
   4   3   8     1811.68     1782.30     83.37 o 
   5   3   8     1795.45     1687.50     83.90 o 
   6   3   8     1429.06     1443.07     80.48 o 
   7   3   8      122.18      138.51     37.51 o 
   8   3   8       65.27       27.79     35.48 o 
   9   3   8     1451.66     1367.51     85.29 o 
  10   3   8      178.40      235.77     50.13 o 
  11   3   8      456.58      425.16     61.99 o 
  -9   4   8      535.56      563.23     46.28 o 
  -8   4   8        0.47      -11.56     27.23 o 
  -7   4   8     1003.29     1041.30     70.91 o 
  -6   4   8      229.82      182.00     31.23 o 
  -5   4   8     1085.77      957.72     49.03 o 
  -4   4   8      424.74      576.07     55.90 o 
  -3   4   8      206.78      197.52     22.20 o 
  -2   4   8     2533.55     2344.81     66.69 o 
  -1   4   8     1008.03     1011.68     41.99 o 
   0   4   8     1523.64     1356.29     47.84 o 
   1   4   8     2290.30     2032.40     82.62 o 
   2   4   8       34.91       14.21     25.97 o 
   3   4   8     1926.15     1828.77     54.16 o 
   4   4   8      349.69      317.32     40.83 o 
   5   4   8      703.26      637.74     58.25 o 
   6   4   8     2718.02     2620.55    113.50 o 
   7   4   8      836.75      936.90     70.01 o 
   8   4   8     1616.99     1773.97     93.73 o 
   9   4   8       21.01      -39.12     35.27 o 
  10   4   8     1412.39     1397.43     90.63 o 
  11   4   8      303.69      286.22     59.42 o 
  -8   5   8      243.78      220.97     34.63 o 
  -7   5   8        1.38      -23.61     27.33 o 
  -6   5   8      457.73      406.49     37.39 o 
  -5   5   8       23.14      -25.18     25.88 o 
  -4   5   8     1083.30      930.74     68.08 o 
  -3   5   8     1596.67     1559.14     86.36 o 
  -2   5   8      548.21      537.47     31.05 o 
  -1   5   8     2463.05     2359.80     86.36 o 
   0   5   8      423.32      410.39     30.35 o 
   1   5   8     1694.52     1648.13     54.97 o 
   2   5   8     5828.46     5708.59    192.17 o 
   3   5   8      167.03      176.91     21.36 o 
   4   5   8     1576.29     1542.21     50.25 o 
   5   5   8      678.49      636.57     53.87 o 
   6   5   8     1022.76      918.83     63.27 o 
   7   5   8     1647.23     1435.27     82.72 o 
   8   5   8      418.86      389.46     49.59 o 
   9   5   8     1584.57     1645.18     96.72 o 
  10   5   8       40.42      -36.98     46.60 o 
  11   5   8      566.72      644.16     72.04 o 
  -8   6   8      822.80      814.52     49.88 o 
  -7   6   8      616.47      557.67     47.08 o 
  -6   6   8       48.59       12.88     28.31 o 
  -5   6   8      794.36      667.32     43.13 o 
  -4   6   8      482.76      483.11     38.69 o 
  -3   6   8      457.72      444.61     53.55 o 
  -2   6   8      416.03      403.04     50.77 o 
  -1   6   8      126.42      126.00     20.79 o 
   0   6   8     2952.96     2651.72     81.71 o 
   1   6   8     1060.83      970.58     43.66 o 
   2   6   8     1475.34     1370.58     41.37 o 
   3   6   8     2755.31     2577.66     73.00 o 
   4   6   8      322.33      354.50     48.26 o 
   5   6   8      434.70      470.50     31.08 o 
   6   6   8      714.28      690.86     63.17 o 
   7   6   8      854.28      780.96     68.94 o 
   8   6   8     1207.95     1148.41     80.59 o 
   9   6   8      200.08      170.04     50.13 o 
  10   6   8      910.10      983.17     83.90 o 
  -7   7   8      245.99      183.79     34.21 o 
  -6   7   8      945.13      838.93    102.60 o 
  -5   7   8       35.75        4.56     27.14 o 
  -4   7   8      577.27      574.65     84.27 o 
  -3   7   8      511.39      488.23     53.65 o 
  -2   7   8      271.79      257.26     46.81 o 
  -1   7   8     1141.77     1052.54     75.67 o 
   0   7   8        0.10       -7.77     21.23 o 
   1   7   8     1846.21     1710.24     58.37 o 
   2   7   8      212.59      209.98     27.26 o 
   3   7   8     2769.89     2710.08     64.40 o 
   4   7   8      618.33      602.52     52.90 o 
   5   7   8      846.01      787.81     42.23 o 
   6   7   8       77.49       69.04     40.61 o 
   7   7   8      737.17      755.74     65.84 o 
   8   7   8      839.73      801.16     70.97 o 
   9   7   8      572.87      673.23     65.84 o 
  10   7   8        2.47      -54.94     48.84 o 
  -7   8   8      180.18      216.76     36.21 o 
  -6   8   8      289.01      171.84     35.01 o 
  -5   8   8     1611.30     1586.80     78.29 o 
  -4   8   8       73.45       61.45     30.22 o 
  -3   8   8     1241.22     1137.44     54.39 o 
  -2   8   8      154.73      127.51     44.89 o 
  -1   8   8      250.26      193.77     44.14 o 
   0   8   8     1691.80     1671.79     89.24 o 
   1   8   8       31.60       14.33     18.52 o 
   2   8   8     1131.24     1029.30     39.87 o 
   3   8   8       80.75      108.02     20.84 o 
   4   8   8      345.76      320.54     25.02 o 
   5   8   8     1656.76     1535.42     47.68 o 
   6   8   8      163.52      153.17     52.53 o 
   7   8   8      334.32      396.41     56.43 o 
   8   8   8      801.51      785.77     73.43 o 
   9   8   8      233.03      256.08     60.39 o 
  -6   9   8      448.05      468.09     43.18 o 
  -5   9   8       28.91        6.89     30.84 o 
  -4   9   8     1080.04      991.58     55.42 o 
  -3   9   8      396.58      318.39     73.16 o 
  -2   9   8      512.75      531.61     58.46 o 
  -1   9   8      616.05      640.09     60.39 o 
   0   9   8       83.88       65.84     40.19 o 
   1   9   8     2489.77     2331.70     75.94 o 
   2   9   8       89.01       78.62     26.98 o 
   3   9   8      569.73      538.93     37.36 o 
   4   9   8     1045.57     1002.73     50.18 o 
   5   9   8      234.63      254.02     33.83 o 
   6   9   8      593.20      481.13    112.97 o 
  -5  10   8      756.94      789.39     82.35 o 
  -4  10   8      118.57       58.85     35.91 o 
  -3  10   8      944.01     1000.10     67.71 o 
  -2  10   8      819.60      841.45     72.57 o 
  -1  10   8     1938.96     2016.90    101.53 o 
   0  10   8      472.83      529.69     41.36 o 
   1  10   8       77.76       53.93     28.32 o 
   2  10   8     2214.95     2009.34     70.13 o 
   3  10   8      307.54      303.55     46.97 o 
   4  10   8      896.75      821.70     48.32 o 
   5  10   8     1153.82     1091.44     79.41 o 
   6  10   8        0.74      -36.55     34.95 o 
   7  10   8     1031.07      930.06     70.97 o 
  -4  11   8     1126.11     1237.71     61.52 o 
  -3  11   8        2.49       17.30     31.70 o 
  -2  11   8     2375.80     2458.84    115.86 o 
  -1  11   8      841.47      944.81     64.45 o 
   0  11   8       11.87        6.74     29.66 o 
   1  11   8     1296.84     1259.86    123.07 o 
   2  11   8       10.65       24.82     27.93 o 
   3  11   8     1589.64     1514.79     93.09 o 
   4  11   8      325.69      307.92     52.48 o 
   5  11   8      755.70      741.31     70.86 o 
   6  11   8      929.14      877.58     76.63 o 
   7  11   8       15.68        6.09     39.44 o 
  -2  12   8      596.78      614.20     48.88 o 
  -1  12   8      385.53      461.45     43.57 o 
   0  12   8      344.22      332.31     50.13 o 
   1  12   8       38.35      -33.03     42.43 o 
   2  12   8      737.65      771.98     72.89 o 
   3  12   8        0.28        2.67     42.32 o 
   4  12   8      834.36      858.45     76.52 o 
   5  12   8      469.93      441.51     63.70 o 
  -1  -6   9      307.07      264.63     60.49 o 
   0  -6   9        6.01      -47.88     46.17 o 
   1  -6   9        4.83        8.55     41.36 o 
   2  -6   9      631.97      752.42     69.68 o 
  -4  -5   9      415.57      493.83     44.86 o 
  -3  -5   9        0.90       -4.66     29.05 o 
  -2  -5   9      610.54      682.42     71.07 o 
  -1  -5   9       99.36       80.69     50.34 o 
   0  -5   9      573.02      608.89     63.06 o 
   1  -5   9      202.03      200.50     52.05 o 
   2  -5   9       44.62       42.64     41.58 o 
   3  -5   9      437.03      523.28     64.13 o 
   4  -5   9       29.98      -15.50     42.22 o 
   5  -5   9       49.08       49.81     45.85 o 
  -5  -4   9      201.29      155.69     35.19 o 
  -4  -4   9      219.73      258.72     36.07 o 
  -3  -4   9     1353.65     1395.52     61.75 o 
  -2  -4   9        2.90       -3.95     26.32 o 
  -1  -4   9     1214.46     1216.81     85.08 o 
   0  -4   9      180.24      124.94     48.10 o 
   1  -4   9      638.74      631.44     64.34 o 
   2  -4   9     1237.55     1413.36     89.99 o 
   3  -4   9        1.02      -14.86     42.54 o 
   4  -4   9      512.08      582.49     62.52 o 
   5  -4   9       95.79       77.70     45.10 o 
   6  -4   9      162.60      179.66     51.41 o 
  -6  -3   9        3.82      -44.65     29.77 o 
  -5  -3   9      200.22      232.76     35.78 o 
  -4  -3   9      726.30      781.14     81.60 o 
  -3  -3   9      170.90      146.26     32.70 o 
  -2  -3   9     2019.30     2115.36     58.32 o 
  -1  -3   9       76.27       81.08     49.38 o 
   0  -3   9     1078.04     1121.15     78.66 o 
   1  -3   9      254.86      282.80     50.23 o 
   2  -3   9      214.99      250.74     45.74 o 
   3  -3   9     2163.47     2304.51    112.44 o 
   4  -3   9        4.85       14.21     41.58 o 
   5  -3   9      702.80      772.73     66.48 o 
   6  -3   9      203.02      259.82     51.52 o 
   7  -3   9      220.78      224.66     52.48 o 
  -7  -2   9       23.20      -13.36     39.76 o 
  -6  -2   9      481.57      506.25     40.91 o 
  -5  -2   9      494.89      557.65     89.51 o 
  -4  -2   9      262.15      254.16     33.61 o 
  -3  -2   9     2302.09     2409.78     63.13 o 
  -2  -2   9      110.55       97.35     26.42 o 
  -1  -2   9     1675.13     1724.59     61.44 o 
   0  -2   9      179.71      141.40     43.07 o 
   1  -2   9     1620.06     1736.02     93.73 o 
   2  -2   9      766.44      862.62     70.86 o 
   3  -2   9      724.99      789.62     68.30 o 
   4  -2   9     1403.01     1428.64     87.11 o 
   5  -2   9       98.62       76.20     43.82 o 
   6  -2   9      351.45      388.18     55.04 o 
   7  -2   9      323.43      377.81     50.87 o 
   8  -2   9       94.07      144.39     47.45 o 
  -6  -1   9       32.25        9.08     40.19 o 
  -5  -1   9      386.67      410.07     33.14 o 
  -3  -1   9      160.65      180.58     23.09 o 
  -2  -1   9      841.59      804.35     35.89 o 
  -1  -1   9       57.05       39.45     36.07 o 
   0  -1   9     1833.07     1968.27     79.25 o 
   1  -1   9      494.51      520.50     53.33 o 
   2  -1   9      950.85     1001.88     72.04 o 
   3  -1   9      589.09      657.73     59.64 o 
   4  -1   9     1392.79     1510.83     87.21 o 
   5  -1   9     3594.26     3510.10    143.86 o 
   6  -1   9      470.09      441.73     54.72 o 
   7  -1   9      739.50      754.99     68.30 o 
   8  -1   9      665.91      740.77     64.98 o 
   9  -1   9       16.35      -24.26     39.87 o 
  -7   0   9        0.80       10.37     35.48 o 
  -6   0   9      764.11      835.57     68.51 o 
  -5   0   9       31.81       55.37     26.29 o 
  -4   0   9      122.50       98.20     27.27 o 
  -3   0   9     1076.57     1085.12     50.96 o 
  -2   0   9        7.46       11.56     32.33 o 
  -1   0   9     2889.25     2932.50     84.04 o 
   0   0   9       63.14       51.52     36.23 o 
   1   0   9     1515.63     1668.48     86.89 o 
   2   0   9     1293.98     1243.00     72.57 o 
   3   0   9       80.52       60.81     33.77 o 
   4   0   9     3918.29     4140.04    156.90 o 
   5   0   9       33.09       24.69     37.73 o 
   6   0   9     1328.58     1299.64     80.80 o 
   7   0   9      779.29      741.31     63.59 o 
   8   0   9      430.13      343.72     51.94 o 
   9   0   9      925.86      849.90     72.46 o 
  -8   1   9      497.04      560.68     59.00 o 
  -7   1   9      147.08      211.83     44.46 o 
  -6   1   9        0.13      -11.44     38.26 o 
  -5   1   9      653.94      622.99     57.39 o 
  -4   1   9      183.67      152.87     26.99 o 
  -3   1   9      223.75      238.45     29.41 o 
  -2   1   9     2760.52     2807.66     80.36 o 
  -1   1   9      451.29      457.94     33.61 o 
   0   1   9      864.27      938.61     63.27 o 
   1   1   9      129.02      135.20     36.45 o 
   2   1   9      604.41      612.63     53.33 o 
   3   1   9      893.33      932.83     66.91 o 
   4   1   9       71.66       67.23     36.87 o 
   5   1   9     2915.32     3119.35    129.11 o 
   6   1   9       15.53        8.02     36.87 o 
   7   1   9     2103.07     1934.71     97.69 o 
   8   1   9     1212.72     1170.53     78.56 o 
   9   1   9      280.31      232.89     51.19 o 
  10   1   9     1033.69     1180.79     84.01 o 
  -8   2   9      227.35      195.37     47.88 o 
  -7   2   9       17.69        4.92     39.22 o 
  -6   2   9      846.55      828.09     66.48 o 
  -5   2   9      250.44      259.07     46.39 o 
  -4   2   9      671.99      665.80     49.86 o 
  -3   2   9      102.01      112.54     25.03 o 
  -2   2   9     1642.05     1694.63     57.82 o 
  -1   2   9      660.12      705.14     58.14 o 
   0   2   9       16.53       42.32     29.82 o 
   1   2   9     1332.12     1383.75     73.75 o 
   2   2   9      233.01      229.57     38.69 o 
   3   2   9      612.58      733.93     55.58 o 
   4   2   9      524.91      622.35     53.44 o 
   5   2   9       29.95       28.96     35.59 o 
   6   2   9     2527.02     2408.18    105.81 o 
   7   2   9       37.29       85.29     40.72 o 
   8   2   9      503.10      538.99     59.64 o 
   9   2   9      440.05      459.79     58.78 o 
  10   2   9       12.47       -6.31     43.39 o 
  -8   3   9      298.29      393.21     57.93 o 
  -7   3   9      619.02      601.73     61.13 o 
  -6   3   9      442.22      537.49     58.46 o 
  -5   3   9      553.23      626.52     60.07 o 
  -4   3   9      405.48      448.46     53.76 o 
  -3   3   9      730.24      705.03     38.34 o 
  -2   3   9      895.87      906.82     43.27 o 
  -1   3   9      718.63      765.19     47.61 o 
   0   3   9     1277.02     1217.36    100.36 o 
   1   3   9       11.29       12.83     28.75 o 
   2   3   9      392.18      321.28     42.32 o 
   3   3   9      166.44      140.76     36.23 o 
   4   3   9      120.27       93.84     35.80 o 
   5   3   9      898.53      915.52     65.84 o 
   6   3   9       44.28       15.92     33.24 o 
   7   3   9      393.39      379.42     50.55 o 
   8   3   9      191.76      227.22     49.38 o 
   9   3   9      144.80       52.37     44.89 o 
  10   3   9      382.67      369.80     56.75 o 
  -8   4   9       78.49       66.06     30.74 o 
  -7   4   9      852.45      792.96     47.11 o 
  -6   4   9      665.84      645.33     63.06 o 
  -5   4   9       12.32      -20.41     39.97 o 
  -4   4   9     1932.59     1939.20     98.01 o 
  -3   4   9      180.19      150.27     45.10 o 
  -2   4   9     1459.44     1403.08     50.65 o 
  -1   4   9     1467.11     1486.82     53.39 o 
   0   4   9      529.79      528.69     34.73 o 
   1   4   9      638.04      636.46     42.64 o 
   2   4   9        7.51       30.67     28.64 o 
   3   4   9      420.56      458.94     44.78 o 
   4   4   9      240.58      244.11     41.79 o 
   5   4   9      207.38      248.06     43.93 o 
   6   4   9     1506.83     1557.86     86.68 o 
   7   4   9      436.95      361.46     50.66 o 
   8   4   9      839.39      765.25     64.88 o 
   9   4   9      160.16      134.13     47.24 o 
  10   4   9      114.48      175.60     51.19 o 
  -8   5   9      580.41      576.33     68.83 o 
  -7   5   9      145.84      128.90     32.38 o 
  -6   5   9      549.96      460.75     39.91 o 
  -5   5   9      710.03      716.94     66.26 o 
  -4   5   9      248.31      237.80     47.99 o 
  -3   5   9     2033.00     1881.81     97.37 o 
  -2   5   9       16.06       -4.06     38.26 o 
  -1   5   9     1342.64     1202.47     67.44 o 
   0   5   9      729.40      597.84     55.36 o 
   1   5   9      178.17      209.91     26.24 o 
   2   5   9     5648.73     5636.34    192.59 o 
   3   5   9       63.59       67.48     30.14 o 
   4   5   9     1856.27     1859.58     86.57 o 
   5   5   9      704.20      677.82     61.78 o 
   6   5   9        2.97        6.95     38.48 o 
   7   5   9     2015.23     1716.04     93.30 o 
   8   5   9      147.96      127.29     44.78 o 
   9   5   9      234.85      251.38     53.76 o 
  10   5   9      167.04      137.55     52.58 o 
  -7   6   9      338.70      337.15     39.14 o 
  -6   6   9      541.17      478.63     40.73 o 
  -5   6   9      202.74      185.97     43.50 o 
  -4   6   9     1911.65     1866.63    100.79 o 
  -3   6   9       62.04       36.23     39.97 o 
  -2   6   9     1434.80     1213.92     82.08 o 
  -1   6   9      557.50      533.21     34.25 o 
   0   6   9     3199.93     3195.92     86.99 o 
   1   6   9     4349.20     3985.86    102.84 o 
   2   6   9     3227.42     3248.78     71.82 o 
   3   6   9     1611.38     1579.01     54.15 o 
   4   6   9      362.12      321.17     42.86 o 
   5   6   9      545.59      479.56     50.23 o 
   6   6   9      361.49      332.82     44.14 o 
   7   6   9       97.84       42.97     42.22 o 
   8   6   9     1454.04     1396.04     89.14 o 
   9   6   9        0.58      -15.39     39.54 o 
  10   6   9      493.62      518.47     67.55 o 
  -7   7   9      193.42      189.80     36.14 o 
  -6   7   9      147.69      131.16     33.62 o 
  -5   7   9      721.21      723.94     46.46 o 
  -4   7   9      123.28      139.05     46.92 o 
  -3   7   9     2500.96     2324.92    110.51 o 
  -2   7   9       77.62       23.83     40.08 o 
  -1   7   9     1193.96     1051.04     77.27 o 
   0   7   9      737.78      669.33     37.85 o 
   1   7   9     1714.04     1674.34     59.42 o 
   2   7   9      167.38      144.37     21.05 o 
   3   7   9        0.55        2.89     17.74 o 
   4   7   9     3673.79     3698.08    100.05 o 
   5   7   9      680.90      697.49     60.07 o 
   6   7   9     1043.71     1031.91     75.14 o 
   7   7   9      962.96     1054.03     78.45 o 
   8   7   9      280.07      283.87     51.30 o 
   9   7   9     1491.87     1484.01     96.94 o 
  10   7   9       39.77       43.82     53.87 o 
  -6   8   9      227.22      260.96     38.32 o 
  -5   8   9      338.83      293.70     38.44 o 
  -4   8   9      892.39      815.32     98.70 o 
  -3   8   9        6.05      -29.18     42.22 o 
  -2   8   9     1997.95     1999.37    102.39 o 
  -1   8   9       23.63      -27.79     38.80 o 
   0   8   9      676.55      753.06     63.81 o 
   1   8   9     1288.99     1151.84     49.88 o 
   2   8   9       87.00       80.68     20.68 o 
   3   8   9     1946.62     1746.55     51.22 o 
   4   8   9       21.65       33.83     19.90 o 
   5   8   9     1371.98     1279.97     80.27 o 
   6   8   9      389.18      441.41     56.00 o 
   7   8   9      264.01      200.18     51.41 o 
   8   8   9     1498.61     1583.94     98.43 o 
   9   8   9       43.47       54.19     51.94 o 
  -5   9   9      762.07      739.64     49.44 o 
  -4   9   9       19.26       -5.98     35.75 o 
  -3   9   9     1407.30     1328.07     87.11 o 
  -2   9   9        3.20      -32.06     41.47 o 
  -1   9   9      671.04      661.79     62.52 o 
   0   9   9      293.27      287.50     50.02 o 
   1   9   9      453.34      483.89     38.80 o 
   2   9   9     1425.56     1495.06     60.64 o 
   3   9   9       10.12      -20.62     20.30 o 
   4   9   9     1859.22     1706.85     94.27 o 
   5   9   9      425.75      421.28     29.65 o 
   6   9   9      929.43      912.03     70.81 o 
   7   9   9      787.33      836.00     73.64 o 
  -4  10   9      742.51      620.12     46.67 o 
  -3  10   9       48.09       70.22     46.49 o 
  -2  10   9      725.38      778.39     69.15 o 
  -1  10   9      128.67       40.83     45.53 o 
   0  10   9      471.40      480.68     41.00 o 
   1  10   9      416.77      420.48     53.17 o 
   2  10   9      613.17      628.18     43.70 o 
   3  10   9     1928.45     1725.68     66.23 o 
   4  10   9       29.27       54.73     27.77 o 
   5  10   9     2063.67     1950.32     69.78 o 
  -3  11   9      149.65      158.50     50.45 o 
  -2  11   9      575.10      536.42     62.52 o 
  -1  11   9     1209.51     1240.30     62.34 o 
   0  11   9        6.51       -0.74     29.27 o 
   1  11   9      160.20      141.49     33.60 o 
   2  11   9      628.52      633.33     95.34 o 
   3  11   9      127.30       99.80     30.16 o 
   4  11   9     1041.12     1132.48     83.04 o 
   5  11   9      200.14      211.94     49.48 o 
   0  12   9      376.92      414.47     42.60 o 
   1  12   9        5.33      -34.69     30.10 o 
   2  12   9       59.55      119.38     49.27 o 
   3  12   9      163.96      210.55     52.37 o 
   4  12   9      169.96      181.05     51.09 o 
  -1  -5  10      585.31      569.98     69.68 o 
   0  -5  10       37.56      -67.65     45.10 o 
   1  -5  10      342.31      436.28     63.59 o 
  -3  -4  10      254.62      244.97     56.54 o 
  -2  -4  10      315.34      465.13     63.17 o 
  -1  -4  10       63.46       65.52     48.31 o 
   0  -4  10      111.39      169.83     52.69 o 
   1  -4  10       31.46       91.27     43.50 o 
   2  -4  10     1201.52     1395.40     93.30 o 
   3  -4  10     1060.86     1055.85     78.98 o 
   4  -4  10      274.19      313.05     57.39 o 
  -5  -3  10        1.12      -31.71     39.06 o 
  -4  -3  10      458.42      506.13     43.06 o 
  -3  -3  10       86.06      144.65     50.18 o 
  -2  -3  10      332.77      386.90     56.00 o 
  -1  -3  10      384.97      428.26     56.97 o 
   0  -3  10        1.24       -4.17     42.86 o 
   1  -3  10      886.14      997.07     74.60 o 
   2  -3  10      647.50      671.20     62.84 o 
   3  -3  10      115.82       65.52     46.28 o 
   4  -3  10      617.73      749.75     70.54 o 
   5  -3  10       28.56        2.67     45.00 o 
   6  -3  10      726.48      755.10     71.50 o 
  -6  -2  10      389.78      461.29     59.96 o 
  -5  -2  10      282.66      258.74     35.66 o 
  -4  -2  10        8.03      -24.91     27.34 o 
  -3  -2  10      546.78      575.02     41.87 o 
  -2  -2  10      173.90      158.96     22.79 o 
  -1  -2  10      385.03      456.58     55.79 o 
   0  -2  10      233.71      294.98     51.09 o 
   1  -2  10        7.59       47.03     37.94 o 
   2  -2  10      183.72      190.35     44.14 o 
   3  -2  10      133.95      167.37     47.67 o 
   4  -2  10      776.79      858.45     74.71 o 
   5  -2  10      848.54      861.01     76.10 o 
   6  -2  10        6.29      -15.39     41.68 o 
   7  -2  10      410.89      493.46     62.52 o 
  -5  -1  10      579.47      715.44     65.62 o 
  -4  -1  10      471.80      469.56     92.45 o 
  -3  -1  10       14.55      -24.91     27.07 o 
  -2  -1  10      935.98     1010.71     52.09 o 
  -1  -1  10       86.06       89.03     40.93 o 
   0  -1  10      599.45      671.41     60.49 o 
   1  -1  10      286.53      257.04     47.88 o 
   2  -1  10        0.64      -30.57     38.69 o 
   3  -1  10      112.72      121.73     43.39 o 
   4  -1  10      223.16      255.65     50.55 o 
   5  -1  10      207.99      207.02     48.52 o 
   6  -1  10      227.82      252.98     47.67 o 
   7  -1  10        0.86       -0.96     42.75 o 
   8  -1  10      177.33      163.10     51.52 o 
  -6   0  10     1096.04     1174.38     81.44 o 
  -5   0  10      322.55      314.67     34.72 o 
  -4   0  10      415.00      446.79     51.57 o 
  -3   0  10     2359.12     2379.69     76.70 o 
  -2   0  10        1.90      -33.21     25.17 o 
  -1   0  10      485.81      473.93     36.96 o 
   0   0  10      153.81      123.12     40.51 o 
   1   0  10      500.41      562.61     55.47 o 
   2   0  10      833.47      826.17     68.83 o 
   3   0  10        1.69      -29.18     32.70 o 
   4   0  10      603.99      645.33     59.96 o 
   5   0  10      674.91      685.62     63.59 o 
   6   0  10      273.00      278.42     51.52 o 
   7   0  10      506.08      615.94     59.64 o 
   8   0  10        0.89       47.13     43.61 o 
  -7   1  10      996.32      947.48     75.56 o 
  -6   1  10      170.48      238.02     49.70 o 
  -5   1  10     1519.03     1407.27     87.00 o 
  -4   1  10      971.42      952.08     49.08 o 
  -3   1  10       77.98      129.41     28.65 o 
  -2   1  10     2074.68     2167.97     71.17 o 
  -1   1  10       11.08       16.21     24.92 o 
   0   1  10     1569.86     1694.24     86.14 o 
   1   1  10      241.84      306.42     45.42 o 
   2   1  10      670.77      836.32     67.01 o 
   3   1  10     1081.72     1116.66     74.71 o 
   4   1  10       33.79       21.27     34.20 o 
   5   1  10     1770.20     1850.71     97.05 o 
   6   1  10      473.39      450.39     56.00 o 
   7   1  10      503.03      454.02     56.22 o 
   8   1  10      288.31      256.08     51.84 o 
   9   1  10       57.29      117.25     49.38 o 
  -7   2  10       22.11       -5.88     40.51 o 
  -6   2  10      460.55      527.66     60.81 o 
  -5   2  10      733.75      745.58     65.52 o 
  -4   2  10      950.80     1071.99     79.62 o 
  -3   2  10      324.13      357.06     32.12 o 
  -2   2  10      875.06     1000.92     48.89 o 
  -1   2  10     2637.70     2590.51     78.11 o 
   0   2  10      603.17      628.36     49.97 o 
   1   2  10     1447.51     1446.38     78.66 o 
   2   2  10      955.17     1118.16     71.39 o 
   3   2  10      324.53      429.01     49.59 o 
   4   2  10     1656.85     1812.87     93.09 o 
   5   2  10      267.42      298.72     48.10 o 
   6   2  10     1482.72     1521.73     87.00 o 
   7   2  10      328.12      372.58     53.01 o 
   8   2  10      106.98      159.03     49.48 o 
   9   2  10      323.66      342.44     58.36 o 
  -7   3  10      977.52     1038.43     81.66 o 
  -6   3  10       59.22       -2.57     43.50 o 
  -5   3  10      613.23      689.58     65.52 o 
  -4   3  10      392.05      345.97     54.08 o 
  -3   3  10      918.01      998.13     46.17 o 
  -2   3  10     1851.14     1897.20     64.93 o 
  -1   3  10        0.98      -19.55     23.70 o 
   0   3  10     1773.36     1704.07     60.26 o 
   1   3  10      760.98      751.35     58.36 o 
   2   3  10      723.75      735.54     59.74 o 
   3   3  10     1203.45     1305.41     76.31 o 
   4   3  10      136.26      112.76     39.44 o 
   5   3  10      294.79      287.50     46.17 o 
   6   3  10      275.89      219.10     45.85 o 
   7   3  10     2281.31     2045.01    104.63 o 
   8   3  10      805.28      726.02     64.34 o 
   9   3  10      155.26      200.50     52.48 o 
  -7   4  10       82.32       86.57     46.81 o 
  -6   4  10      674.87      688.40     67.33 o 
  -5   4  10      427.38      411.05     58.03 o 
  -4   4  10     1047.86      926.74     74.39 o 
  -3   4  10      786.13      763.22     65.41 o 
  -2   4  10       66.94       65.43     24.06 o 
  -1   4  10     1593.68     1539.46     56.07 o 
   0   4  10     1385.08     1318.32     73.27 o 
   1   4  10      682.18      739.66     42.81 o 
   2   4  10      912.47      803.62     59.10 o 
   3   4  10      406.98      419.18     45.53 o 
   4   4  10     1965.34     1871.76     92.13 o 
   5   4  10      140.76      139.16     42.22 o 
   6   4  10     2596.90     2676.13    119.70 o 
   7   4  10      681.17      626.31     59.21 o 
   8   4  10      819.58      793.79     72.89 o 
   9   4  10      629.96      638.92     67.87 o 
  -7   5  10       77.93      169.08     51.41 o 
  -6   5  10       25.70      -26.83     43.29 o 
  -5   5  10      858.38      941.06     78.56 o 
  -4   5  10      394.04      364.24     55.79 o 
  -3   5  10     1239.37     1106.62     81.23 o 
  -2   5  10      751.20      683.27     62.20 o 
  -1   5  10       15.41       17.57     21.46 o 
   0   5  10     3767.01     3662.99     97.18 o 
   1   5  10      717.70      721.48     53.23 o 
   2   5  10      318.61      278.10     40.51 o 
   3   5  10      741.21      671.09     58.36 o 
   4   5  10      487.59      483.84     51.73 o 
   5   5  10     2753.72     2644.49    116.60 o 
   6   5  10      303.99      276.07     49.70 o 
   7   5  10     1112.27     1121.80     79.84 o 
   8   5  10      548.65      590.61     64.45 o 
   9   5  10      301.41      244.86     53.87 o 
  -6   6  10      305.41      321.28     57.29 o 
  -5   6  10        0.03       48.63     46.28 o 
  -4   6  10      618.02      644.37     66.69 o 
  -3   6  10      331.49      236.20     50.45 o 
  -2   6  10     1116.36     1006.15     77.91 o 
  -1   6  10      820.93      735.32     63.91 o 
   0   6  10       69.30      119.62     26.86 o 
   1   6  10     2490.62     2544.10     76.71 o 
   2   6  10     1567.10     1580.37     59.76 o 
   3   6  10      153.39      199.76     39.76 o 
   4   6  10      854.81      767.28     62.74 o 
   5   6  10       53.80       62.31     40.40 o 
   6   6  10     1016.21      984.56     72.68 o 
   7   6  10       68.06       68.51     41.68 o 
   8   6  10     1035.47      980.82     78.56 o 
   9   6  10      452.52      422.92     64.23 o 
  -6   7  10       39.95       24.26     48.20 o 
  -5   7  10      392.67      425.91     60.71 o 
  -4   7  10       45.39       30.67     46.49 o 
  -3   7  10     1282.83     1180.79     83.90 o 
  -2   7  10      124.98      128.57     48.20 o 
  -1   7  10      579.46      568.06     59.96 o 
   0   7  10      313.15      266.77     29.20 o 
   1   7  10      380.53      418.52     34.52 o 
   2   7  10      352.56      339.72     25.05 o 
   3   7  10     1740.23     1670.99     61.63 o 
   4   7  10       44.04       34.52     36.55 o 
   5   7  10      597.98      647.68     58.57 o 
   6   7  10       57.06       11.65     40.40 o 
   7   7  10      591.69      675.26     67.87 o 
   8   7  10      290.21      326.94     56.65 o 
   9   7  10      578.28      589.33     68.30 o 
  -5   8  10      244.02      198.15     53.55 o 
  -4   8  10      735.07      773.16     72.68 o 
  -3   8  10       19.74       -7.16     44.89 o 
  -2   8  10     1080.45     1083.43     81.87 o 
  -1   8  10       11.82      -49.27     40.72 o 
   0   8  10      213.22      136.27     45.53 o 
   1   8  10      445.69      440.90     35.92 o 
   2   8  10      487.28      455.53     29.08 o 
   3   8  10     1313.68     1325.54     45.53 o 
   4   8  10      595.59      607.34     41.51 o 
   5   8  10       28.81      -17.21     41.68 o 
   6   8  10      432.50      388.40     56.11 o 
   7   8  10       10.58       16.35     43.71 o 
   8   8  10      569.74      710.21     71.93 o 
  -4   9  10        4.01      -20.41     44.35 o 
  -3   9  10     1044.94     1062.48     84.01 o 
  -2   9  10        5.14       28.75     45.96 o 
  -1   9  10     1891.78     1787.65     99.08 o 
   0   9  10      282.31      284.19     53.33 o 
   1   9  10        3.10       -4.40     31.26 o 
   2   9  10      885.35      831.76     59.82 o 
   3   9  10      159.35      167.58     23.79 o 
   4   9  10      462.15      441.03     38.43 o 
   5   9  10      574.66      560.82     42.00 o 
   6   9  10      158.11      107.48     45.69 o 
   7   9  10      435.96      516.44     65.73 o 
   8   9  10       10.77       37.30     50.87 o 
  -3  10  10      115.85      125.37     50.55 o 
  -2  10  10      370.48      430.29     61.46 o 
  -1  10  10       18.38       26.61     46.17 o 
   0  10  10     1394.95     1252.92    113.72 o 
   1  10  10      684.87      674.39     46.18 o 
   2  10  10       86.14       11.58     29.54 o 
   3  10  10     2204.44     2155.66     75.34 o 
   4  10  10      323.15      293.70     52.16 o 
   5  10  10      650.89      609.63     59.96 o 
   6  10  10      195.66      156.26     44.89 o 
  -2  11  10        5.43       33.24     46.81 o 
  -1  11  10     1368.71     1278.43     64.64 o 
   0  11  10       23.17        9.59     49.70 o 
   1  11  10      906.62      745.09     83.74 o 
   2  11  10     1063.41      903.03     54.14 o 
   3  11  10        5.63      -25.50     27.42 o 
   4  11  10      872.25      802.74     49.13 o 
  -2  -3  11      102.91      126.33     49.81 o 
  -1  -3  11      683.51      801.16     73.64 o 
   0  -3  11       82.57      169.62     52.69 o 
   1  -3  11     1482.15     1691.67    102.50 o 
   2  -3  11      279.45      218.89     50.34 o 
   3  -3  11      163.71      255.87     56.32 o 
   4  -3  11      323.48      359.65     60.60 o 
  -4  -2  11       81.32       90.95     45.74 o 
  -3  -2  11      744.15      747.29     70.22 o 
  -2  -2  11      414.82      394.49     57.18 o 
  -1  -2  11      172.82      215.19     48.74 o 
   0  -2  11     1014.54      991.40     79.41 o 
   1  -2  11      114.81      127.61     49.38 o 
   2  -2  11      270.64      317.54     55.90 o 
   3  -2  11      665.48      763.75     72.36 o 
   4  -2  11       73.81       32.38     48.95 o 
   5  -2  11      599.80      687.33     70.54 o 
  -5  -1  11       11.13       23.83     43.82 o 
  -4  -1  11      303.05      426.44     53.87 o 
  -3  -1  11      115.49      137.28     33.13 o 
  -2  -1  11      397.79      418.74     69.15 o 
  -1  -1  11      930.74      969.18     54.68 o 
   0  -1  11        9.41       28.32     42.32 o 
   1  -1  11      757.59      850.32     73.85 o 
   2  -1  11     1008.43      941.38     76.95 o 
   3  -1  11     1226.89     1228.89     81.44 o 
   4  -1  11      943.78      961.69     75.03 o 
   5  -1  11       78.96       36.23     44.46 o 
   6  -1  11      598.47      695.24     71.07 o 
  -5   0  11      711.95      648.00     64.88 o 
  -4   0  11      147.21      139.85     32.84 o 
  -3   0  11     1139.53     1165.66     56.08 o 
  -2   0  11      220.37      232.54     34.88 o 
  -1   0  11      111.65      181.44     49.06 o 
   0   0  11     1166.52     1342.82     82.08 o 
   1   0  11        9.64       12.08     36.23 o 
   2   0  11     1258.03     1356.71     86.36 o 
   3   0  11      678.33      768.35     68.08 o 
   4   0  11      418.84      458.72     57.71 o 
   5   0  11     1745.32     1846.75    102.39 o 
   6   0  11       11.58       36.34     44.35 o 
   7   0  11      961.54     1004.02     82.08 o 
  -6   1  11      437.43      409.56     59.21 o 
  -5   1  11       94.37       82.94     46.92 o 
  -4   1  11     1632.72     1679.81     98.01 o 
  -3   1  11       59.06      103.05     30.37 o 
  -2   1  11        4.64      -16.59     26.22 o 
  -1   1  11      123.47       89.99     29.26 o 
   0   1  11       42.67        0.53     36.45 o 
   1   1  11     1469.92     1666.34     90.63 o 
   2   1  11       50.86       75.78     42.00 o 
   3   1  11     1911.06     2197.74    107.84 o 
   4   1  11      880.74     1012.14     76.85 o 
   5   1  11      302.92      310.80     52.69 o 
   6   1  11     1156.35     1144.77     82.40 o 
   7   1  11        2.96      -16.25     40.51 o 
   8   1  11      806.87      890.51     77.70 o 
  -6   2  11      386.01      322.77     58.89 o 
  -5   2  11      449.13      387.75     58.03 o 
  -4   2  11       65.87       38.90     46.71 o 
  -3   2  11      182.69      241.14     31.81 o 
  -2   2  11       20.45       43.58     27.78 o 
  -1   2  11      569.53      578.12     39.89 o 
   0   2  11      313.22      293.28     34.30 o 
   1   2  11       75.88      104.95     37.62 o 
   2   2  11     1113.38     1326.25     79.84 o 
   3   2  11      224.91      224.55     46.60 o 
   4   2  11      572.48      679.53     61.46 o 
   5   2  11      413.43      537.92     59.32 o 
   6   2  11       40.58       42.22     42.43 o 
   7   2  11      551.72      659.01     64.45 o 
   8   2  11       85.56       78.66     42.75 o 
  -6   3  11      104.41       93.84     49.91 o 
  -5   3  11      337.79      322.02     56.32 o 
  -4   3  11      688.42      658.16     67.97 o 
  -3   3  11      133.01      154.12     48.74 o 
  -2   3  11      563.37      650.32     51.89 o 
  -1   3  11       43.76       20.86     26.00 o 
   0   3  11      164.67      149.59     63.17 o 
   1   3  11      535.45      533.54     51.30 o 
   2   3  11        0.12       20.31     35.16 o 
   3   3  11      766.58      865.71     68.08 o 
   4   3  11      229.90      185.65     45.00 o 
   5   3  11        6.42      -16.25     33.88 o 
   6   3  11      551.55      577.57     60.81 o 
   7   3  11        7.96      -51.94     42.22 o 
   8   3  11      426.49      419.82     60.49 o 
  -6   4  11      470.71      569.34     67.65 o 
  -5   4  11      174.25      252.66     54.40 o 
  -4   4  11      376.34      393.10     59.10 o 
  -3   4  11      803.10      870.95     74.81 o 
  -2   4  11       81.29       98.76     46.28 o 
  -1   4  11      286.43      321.19     32.54 o 
   0   4  11      218.09      188.70     28.94 o 
   1   4  11       56.90       26.39     26.12 o 
   2   4  11     1116.30     1103.41     72.57 o 
   3   4  11        4.16      -20.73     34.52 o 
   4   4  11      554.40      623.64     56.75 o 
   5   4  11      456.32      347.89     50.98 o 
   6   4  11      639.53      461.93     58.36 o 
   7   4  11      598.69      670.45     67.44 o 
   8   4  11       18.00       -3.63     45.32 o 
   9   4  11      220.95      302.47     54.51 o 
  -6   5  11       69.44       89.67     49.91 o 
  -5   5  11      543.73      597.66     68.72 o 
  -4   5  11      269.23      204.35     53.23 o 
  -3   5  11      517.81      477.96     62.42 o 
  -2   5  11     1515.21     1395.08     87.43 o 
  -1   5  11      322.70      314.75     30.63 o 
   0   5  11     2930.73     2781.64     96.08 o 
   1   5  11      151.68      136.01     28.44 o 
   2   5  11      382.53      399.17     34.87 o 
   3   5  11     1012.58      988.52     68.40 o 
   4   5  11       56.97       59.42     40.40 o 
   5   5  11     1407.74     1288.95     82.72 o 
   6   5  11      218.77      227.01     50.55 o 
   7   5  11       18.56       16.46     44.68 o 
   8   5  11      439.95      446.00     60.92 o 
   9   5  11       50.69      130.07     52.48 o 
  -5   6  11      224.82      178.27     55.26 o 
  -4   6  11      873.16      789.19     73.53 o 
  -3   6  11     1202.42     1140.93     85.29 o 
  -2   6  11      584.56      679.64     66.69 o 
  -1   6  11     2576.59     2502.45    115.75 o 
   0   6  11      398.88      416.15     34.79 o 
   1   6  11      182.04      189.00     30.29 o 
   2   6  11      956.78      911.75     48.32 o 
   3   6  11      222.36      225.83     43.50 o 
   4   6  11     1500.58     1504.74     85.50 o 
   5   6  11        2.12       40.40     40.83 o 
   6   6  11     1158.25     1115.49     79.94 o 
   7   6  11      271.37      228.83     50.98 o 
   8   6  11      151.63      166.73     50.13 o 
  -5   7  11      413.10      426.55     63.91 o 
  -4   7  11      311.26      337.74     60.60 o 
  -3   7  11      536.63      489.18     61.88 o 
  -2   7  11     1162.53     1016.09     82.30 o 
  -1   7  11      134.78       82.40     46.17 o 
   0   7  11      177.40      100.57     46.39 o 
   1   7  11      258.50      313.73     79.09 o 
   2   7  11     1843.52     1761.57     65.33 o 
   3   7  11     1044.04      935.47     49.00 o 
   4   7  11      776.63      696.63     63.17 o 
   5   7  11     1621.18     1555.40     87.53 o 
   6   7  11       15.51      -15.60     40.83 o 
   7   7  11      668.95      711.81     68.40 o 
   8   7  11      312.40      333.78     60.71 o 
  -4   8  11      981.08      963.40     84.43 o 
  -3   8  11      555.48      562.82     65.73 o 
  -2   8  11       97.47       10.69     45.53 o 
  -1   8  11      741.64      818.58     71.93 o 
   0   8  11        1.67       21.06     44.57 o 
   1   8  11      972.04      898.31     73.32 o 
   2   8  11      261.39      242.19     38.42 o 
   3   8  11      303.28      343.75     75.83 o 
   4   8  11     1763.51     1635.89     66.05 o 
   5   8  11        4.22      -29.19     29.03 o 
   6   8  11      985.15     1016.63     78.56 o 
   7   8  11       32.40       19.67     47.67 o 
   8   8  11      739.71      859.09     78.56 o 
  -3   9  11      284.12      283.55     58.46 o 
  -2   9  11      673.52      722.71     71.50 o 
  -1   9  11       67.25      111.05     50.02 o 
   0   9  11     1344.73     1339.08     90.85 o 
   1   9  11      523.53      506.49     41.99 o 
   2   9  11      579.54      608.73     42.32 o 
   3   9  11     1350.35     1340.22     59.41 o 
   4   9  11      104.96       63.64     30.43 o 
   5   9  11     1222.88     1156.07     57.86 o 
   6   9  11       98.74       37.99     32.75 o 
   7   9  11     1003.41     1061.52     85.18 o 
  -2  10  11      241.26      213.33     56.54 o 
  -1  10  11      668.84      571.69     66.05 o 
   0  10  11       19.70       54.40     46.49 o 
   1  10  11      887.86      932.69     56.45 o 
   2  10  11      421.98      401.81     40.54 o 
   3  10  11     1276.04     1284.82     60.59 o 
   4  10  11     1030.17     1052.53     56.81 o 
   5  10  11       50.97       52.09     56.11 o 
   6  10  11      485.13      513.21     45.02 o 
   0  11  11      544.00      562.37     50.23 o 
   1  11  11       12.96        3.62     31.78 o 
   2  11  11      788.31      744.69     50.41 o 
   3  11  11       19.57       73.21     46.81 o 
   4  11  11       79.28      134.13     49.27 o 
   0  -2  12        6.88       11.54     47.13 o 
   1  -2  12      167.87      210.66     54.72 o 
   2  -2  12      163.74      228.40     56.75 o 
  -2  -1  12      110.18      104.32     34.34 o 
  -1  -1  12      110.11       88.76     34.19 o 
   0  -1  12      197.79      218.35     51.62 o 
   1  -1  12      133.83      225.41     52.58 o 
   2  -1  12      157.38      113.83     50.23 o 
   3  -1  12        9.26        8.23     45.00 o 
   4  -1  12      269.44      273.72     58.36 o 
  -3   0  12      193.73      225.75     37.55 o 
  -2   0  12      427.18      459.87     42.61 o 
  -1   0  12       32.56       18.02     30.26 o 
   0   0  12      578.42      692.14     64.88 o 
   1   0  12      236.26      343.19     54.94 o 
   2   0  12      302.93      361.04     57.50 o 
   3   0  12      477.03      571.16     60.81 o 
   4   0  12        3.75        1.82     45.21 o 
   5   0  12      551.15      561.54     67.12 o 
  -4   1  12      944.99      981.04     80.91 o 
  -3   1  12      436.54      455.59     40.97 o 
  -2   1  12      265.58      262.42     51.46 o 
  -1   1  12      323.31      256.95     35.75 o 
   0   1  12        3.49       31.75     30.23 o 
   1   1  12      665.36      788.98     70.75 o 
   2   1  12      107.01      121.95     46.39 o 
   3   1  12     1612.48     1856.69    101.86 o 
   4   1  12      713.33      784.17     68.94 o 
   5   1  12       14.59       31.21     46.06 o 
   6   1  12      172.61      136.91     50.45 o 
  -4   2  12        3.90       54.94     51.41 o 
  -3   2  12      755.19      659.44     70.97 o 
  -2   2  12      654.31      802.66     48.15 o 
  -1   2  12      378.81      337.05     36.25 o 
   0   2  12      629.35      661.38     43.90 o 
   1   2  12        9.06       82.94     40.61 o 
   2   2  12     1655.84     1868.98     98.43 o 
   3   2  12        9.84        0.11     40.40 o 
   4   2  12      267.72      266.55     52.48 o 
   5   2  12      767.32      876.83     75.99 o 
   6   2  12        0.43       51.41     41.58 o 
   7   2  12      376.76      361.04     59.32 o 
  -5   3  12       14.68      -44.57     47.03 o 
  -4   3  12      897.99      909.96     79.20 o 
  -3   3  12      144.98      133.81     53.23 o 
  -2   3  12       81.21      112.86     49.06 o 
  -1   3  12      649.26      649.96     44.84 o 
   0   3  12      104.52       85.32     30.57 o 
   1   3  12      960.53     1027.17     72.36 o 
   2   3  12      219.84      151.98     43.50 o 
   3   3  12      694.38      795.28     69.36 o 
   4   3  12      707.67      779.57     70.54 o 
   5   3  12      546.19      616.47     62.84 o 
   6   3  12      929.36      920.01     77.06 o 
   7   3  12        8.67       53.01     48.52 o 
  -5   4  12      958.42      954.10     81.44 o 
  -4   4  12      133.06       58.46     50.87 o 
  -3   4  12      118.56      122.70     51.62 o 
  -2   4  12     1253.36     1250.69     88.92 o 
  -1   4  12      439.56      370.99     36.07 o 
   0   4  12      631.80      651.27     41.55 o 
   1   4  12       19.56        4.59     27.62 o 
   2   4  12     1617.43     1806.67     92.45 o 
   3   4  12      451.08      419.18     52.37 o 
   4   4  12      859.91      866.25     70.33 o 
   5   4  12      567.89      525.20     60.81 o 
   6   4  12       92.94      109.34     48.74 o 
   7   4  12      899.39      812.17     74.60 o 
  -4   5  12      497.38      548.50     67.97 o 
  -3   5  12       13.15       21.91     46.92 o 
  -2   5  12     1915.35     1857.87    103.67 o 
  -1   5  12     1103.74     1073.59     83.79 o 
   0   5  12       23.72      -10.44     26.19 o 
   1   5  12      709.99      684.55     67.33 o 
   2   5  12      100.75       91.41     31.35 o 
   3   5  12     1596.06     1543.00     87.21 o 
   4   5  12      638.01      718.97     65.20 o 
   5   5  12      564.51      573.19     62.52 o 
   6   5  12     1077.21     1175.77     84.65 o 
   7   5  12        6.01      -42.11     45.21 o 
  -4   6  12      154.98      119.17     52.69 o 
  -3   6  12     1071.98     1089.73     87.43 o 
  -2   6  12       43.46       92.56     48.42 o 
  -1   6  12      897.40      826.38     71.93 o 
   0   6  12     1625.44     1488.39     92.45 o 
   1   6  12       40.03        0.69     26.94 o 
   2   6  12      299.41      282.65     35.62 o 
   3   6  12      111.63      114.48     32.99 o 
   4   6  12      946.23      905.37     72.78 o 
   5   6  12      216.23      265.70     54.61 o 
   6   6  12      322.23      277.03     54.40 o 
   7   6  12      936.41      856.63     75.88 o 
  -4   7  12      309.77      322.77     62.20 o 
  -3   7  12       98.98      100.25     51.19 o 
  -2   7  12      303.19      262.07     57.29 o 
  -1   7  12        7.32       -7.59     43.29 o 
   0   7  12       43.24       -0.32     43.50 o 
   1   7  12     1120.06     1216.49     87.11 o 
   2   7  12       17.62        5.56     29.11 o 
   3   7  12      244.48      257.17     35.14 o 
   4   7  12       26.27       11.93     29.62 o 
   5   7  12     1049.37      930.16     74.17 o 
   6   7  12      958.29     1032.87     77.81 o 
   7   7  12        1.86      -16.78     46.49 o 
  -3   8  12      509.23      626.63     71.29 o 
  -2   8  12        0.28      -60.07     44.68 o 
  -1   8  12      160.69      160.21     53.01 o 
   0   8  12      268.72      234.38     54.72 o 
   1   8  12      307.30      280.34     56.75 o 
   2   8  12      418.84      373.55     39.65 o 
   3   8  12       12.62      -12.04     29.31 o 
   4   8  12      828.52      887.01     51.70 o 
   5   8  12      348.20      380.78     42.09 o 
   6   8  12      265.01      266.55     56.22 o 
  -2   9  12      674.02      701.76     72.25 o 
  -1   9  12       52.16       23.09     47.45 o 
   0   9  12      367.06      323.41     58.46 o 
   1   9  12      810.09      790.26     73.21 o 
   2   9  12      168.70      177.63     52.90 o 
   3   9  12      449.23      456.94     42.75 o 
   4   9  12        1.85      -35.25     29.36 o 
   5   9  12      471.51      452.63     42.51 o 
   0  10  12       33.13        0.11     49.16 o 
   1  10  12     1193.29     1115.49     88.28 o 
   2  10  12      376.10      322.02     58.03 o 
   3  10  12      127.24       96.62     49.91 o 
   4  10  12      263.00      324.67     41.66 o 
   0   0  13      242.83      274.57     60.28 o 
   1   0  13     1494.80     1696.91    101.00 o 
   2   0  13       21.13       -9.19     44.25 o 
  -1   1  13      710.01      637.44     46.93 o 
   0   1  13      280.63      374.00     44.57 o 
   2   1  13      839.62     1066.00     82.19 o 
   3   1  13        8.47       72.46     47.56 o 
   4   1  13      527.35      577.36     67.01 o 
  -2   2  13      360.20      350.39     38.95 o 
  -1   2  13       16.16       47.55     32.45 o 
   0   2  13      362.67      431.71     42.11 o 
   1   2  13      367.71      388.21     53.28 o 
   2   2  13       83.34      107.09     47.45 o 
   3   2  13      553.81      592.43     64.34 o 
   4   2  13       28.50      -11.01     43.61 o 
   5   2  13      177.10      249.99     56.22 o 
  -3   3  13      145.88       71.82     55.15 o 
  -2   3  13        0.24       32.70     50.02 o 
  -1   3  13      280.88      324.45     37.82 o 
   0   3  13       41.68        2.52     42.75 o 
   1   3  13      182.83      200.23     50.02 o 
   2   3  13      334.19      362.42     53.87 o 
   3   3  13        2.43      -59.96     39.97 o 
   4   3  13      624.11      638.70     66.05 o 
   5   3  13      130.76      134.67     49.48 o 
  -3   4  13        7.70       56.54     52.48 o 
  -2   4  13      109.43      143.22     54.51 o 
  -1   4  13       46.70       21.27     49.27 o 
   0   4  13      903.63      896.48     51.68 o 
   1   4  13       32.86       17.09     29.66 o 
   2   4  13      337.06      351.88     38.53 o 
   3   4  13     1080.12     1194.58     80.27 o 
   4   4  13       35.22        7.59     42.64 o 
   5   4  13      153.00      170.68     49.38 o 
   6   4  13      210.00      242.83     56.65 o 
  -3   5  13      306.48      275.43     61.88 o 
  -2   5  13     1183.29      982.43     85.29 o 
  -1   5  13      140.54      117.14     53.12 o 
   0   5  13       57.89        3.95     47.13 o 
   1   5  13      929.51     1016.08     54.04 o 
   2   5  13      189.46      210.52     35.69 o 
   3   5  13      272.42      293.38     51.30 o 
   4   5  13      584.34      474.01     60.39 o 
   5   5  13        0.53      -30.67     45.10 o 
   6   5  13      211.66      199.11     56.00 o 
  -2   6  13        2.42       13.79     49.16 o 
  -1   6  13        0.88      -36.87     46.06 o 
   0   6  13     1304.30     1259.88     91.49 o 
   1   6  13       14.60      -21.32     29.24 o 
   2   6  13     1217.13     1193.85     57.94 o 
   3   6  13      213.93      253.12     37.10 o 
   4   6  13      381.36      308.88     53.44 o 
   5   6  13      320.45      351.52     57.29 o 
   6   6  13       38.19       -1.28     45.21 o 
  -2   7  13      316.10      403.68     65.41 o 
  -1   7  13      438.21      450.28     64.23 o 
   0   7  13      305.57      283.76     57.61 o 
   1   7  13      784.71      666.49     70.54 o 
   2   7  13       25.60       -9.22     30.88 o 
   3   7  13      631.52      676.53     93.04 o 
   4   7  13      207.27      179.68     36.49 o 
   5   7  13      530.06      564.85     64.02 o 
  -1   8  13      109.50       73.85     53.01 o 
   0   8  13      509.16      530.54     67.55 o 
   1   8  13        0.47      -67.97     45.32 o 
   2   8  13     1049.23     1022.72     86.46 o 
   3   8  13       30.28       -1.43     40.99 o 
   4   8  13      927.30      981.16     56.74 o 
   2   9  13        0.03      -29.61     47.77 o 
   1   4  14      592.09      565.26     45.49 o 
   2   4  14      110.84      126.64     36.89 o 
   1   5  14      551.36      546.15     68.72 o 
   2   5  14     1000.42     1007.08     57.39 o 
                                                 
